# Supplementary material for: Stronger Parental Than Temperature Effects on Methylation in Juvenile Brown Trout (Salmo trutta)
Source: Ecol Evol. 2025 Sep 10;15(9):e72154. doi: 10.1002/ece3.72154 (PMC12422787; doi:10.1002/ece3.72154)
Supplement: Supplementary file 2 — Tables S1–S7: ece372154‐sup‐0002‐TableS1‐S7.xlsx. [file ECE3-15-e72154-s001.xlsx]

## Sheet: Table_S1
Table S1. Mapping statistics for pooled whole genome bisulphite sequencing of the eaight experimental groups.
Pools	Pairs of reads	Pairs mapped	Efficiency	Coverage	Insert size	Pairs after deduplication	Duplication rate	CpG coverage	Merged CpG coverage	Methylation
AA_cold	964370160	631371359	0.655	83.0895	295.011	510981170	0.19068	29.7799	57.1619	0.767455
AA_warm	960194759	623324917	0.649	82.0962	297.106	503813326	0.191732	29.1304	55.9925	0.765091
AR_cold	773269555	489207748	0.633	64.6021	297.574	398399708	0.185623	24.6133	47.2218	0.763612
AR_warm	847708757	543216600	0.641	71.6638	300.385	425927620	0.215916	26.0244	49.9665	0.766958
RA_cold	813941865	521216538	0.64	68.7259	305.013	431074432	0.172946	26.4296	50.6912	0.7767
RA_warm	793118778	497815025	0.628	65.7352	298.314	397674419	0.20116	24.1977	46.3969	0.763586
RR_cold	898513160	580815026	0.646	76.6355	311.784	469377498	0.191864	28.1793	53.932	0.76934
RR_warm	933926298	605256205	0.648	79.8179	312.125	493778940	0.184182	29.1507	56.0756	0.768337

## Sheet: Table_S2
Table S2. Differentially methylated regions between cold and warm treatments denoting the crosses they were observed in, the treatment where methylation was high, genomic positions, number of outlier CpGs and genes found in the regions.
offspringType	highIn	chr	start	end	outlierCount	genes	geneNames
AA	warm	Chr_01	1540001	1542000	10	gene-sec63	Translocation protein SEC63 homolog
AA	warm	Chr_01	31980001	31981000	5	gene-LOC115194199	Heparan sulfate glucosamine 3-O-sulfotransferase 5
AA	warm	Chr_01	48821001	48822000	13	gene-LOC115198187	Contactin-associated protein 1
AA	warm	Chr_01	53787001	53788000	9	gene-LOC115200263;gene-LOC115200241;gene-LOC115200218	ER lumen protein-retaining receptor 3;GTPase IMAP family member 7;Ankyrin repeat and fibronectin type-III domain-containing protein 1
AA	warm	Chr_01	61382001	61383000	5	gene-LOC115204234	Dynamin-2
AA	warm	Chr_01	70771001	70772000	10	gene-LOC115206722;gene-LOC115206715	Uncharacterized gene 87 protein;NA
AA	warm	Chr_02	71371001	71372000	10	gene-LOC115162492	Calcium-binding protein 5
AA	warm	Chr_03	9985001	9986000	5	gene-LOC115167930	TNFAIP3-interacting protein 1
AA	warm	Chr_03	55780001	55781000	7	gene-LOC115179633;gene-LOC115179640	Potassium voltage-gated channel subfamily V member 1;Solute carrier family 22 member 13
AA	warm	Chr_04	7416001	7417000	5
AA	warm	Chr_04	7445001	7446000	6
AA	warm	Chr_04	18195001	18196000	6	gene-LOC115191976	SLAM family member 9
AA	warm	Chr_04	34698001	34699000	5
AA	warm	Chr_04	66521001	66522000	7	gene-kcnc1	Potassium voltage-gated channel subfamily C member 1
AA	warm	Chr_05	41953001	41954000	10	gene-LOC115194190;gene-cpz	G-protein coupled receptor 26;Carboxypeptidase Z
AA	warm	Chr_05	44061001	44062000	5	gene-LOC115194244	Peroxisome proliferator-activated receptor gamma coactivator 1-alpha
AA	warm	Chr_05	46945001	46946000	5	gene-LOC115194270	Arf-GAP with coiled-coil, ANK repeat and PH domain-containing protein 2
AA	warm	Chr_05	50158001	50159000	10
AA	warm	Chr_05	60600001	60601000	12	gene-LOC115194677;gene-LOC115194676;gene-LOC115194672;gene-arl2	Zinc finger protein 577;Zinc finger protein 567;NA;ADP-ribosylation factor-like protein 2
AA	warm	Chr_06	22257001	22258000	12	gene-LOC115195661;gene-LOC115195664	Serine/threonine-protein kinase greatwall;Acyl-CoA-binding domain-containing protein 5A
AA	warm	Chr_06	36402001	36403000	5	gene-LOC115195883	Cullin-2
AA	warm	Chr_06	50427001	50429000	11	gene-LOC115196152	Zinc finger protein 850
AA	warm	Chr_07	18763001	18764000	5	gene-LOC115197059	DENN domain-containing protein 5B
AA	warm	Chr_07	37521001	37522000	8
AA	warm	Chr_07	37560001	37561000	22	gene-sycp3	Synaptonemal complex protein 3
AA	warm	Chr_07	37840001	37841000	14
AA	warm	Chr_07	49096001	49097000	7
AA	warm	Chr_07	55674001	55675000	5	gene-LOC115196584;gene-LOC115196594	CTD small phosphatase-like protein 2-A;Eukaryotic translation initiation factor 3 subunit J-A
AA	warm	Chr_08	12995001	12996000	8
AA	warm	Chr_08	18902001	18903000	8
AA	warm	Chr_08	33845001	33846000	8	gene-LOC115198739	Sushi domain-containing protein 3
AA	warm	Chr_08	36256001	36257000	5	gene-LOC115198793	Sulfotransferase 4A1
AA	warm	Chr_08	39235001	39237000	15	gene-LOC115198872;gene-LOC115198873	Podocalyxin;Muskelin
AA	warm	Chr_09	6290001	6291000	5
AA	warm	Chr_09	14525001	14526000	5	gene-LOC115199975	Citron Rho-interacting kinase
AA	warm	Chr_10	33415001	33416000	8
AA	warm	Chr_11	7249001	7250000	7	gene-LOC115201880	Oocyte zinc finger protein XlCOF20 (Fragment)
AA	warm	Chr_11	11484001	11485000	6	gene-LOC115202213	Polypeptide N-acetylgalactosaminyltransferase-like 6
AA	warm	Chr_12	72405001	72406000	5	gene-LOC115204102;gene-LOC115204103	Protein FAM78A;Inactive phospholipid phosphatase 7
AA	warm	Chr_12	96735001	96736000	18	gene-LOC115204705;gene-fdxacb1	Layilin;Ferredoxin-fold anticodon-binding domain-containing protein 1 homolog
AA	warm	Chr_13	5374001	5375000	5
AA	warm	Chr_13	68148001	68150000	11	gene-LOC115206405;gene-atm	Protein NPAT;Serine-protein kinase ATM
AA	warm	Chr_14	38055001	38056000	5	gene-LOC115208016	Engulfment and cell motility protein 2
AA	warm	Chr_14	58359001	58360000	5	gene-LOC115208451;gene-LOC115208453;gene-LOC115208450	Replication stress response regulator SDE2;28S ribosomal protein S28, mitochondrial;Replication stress response regulator SDE2
AA	warm	Chr_14	71013001	71014000	5	gene-LOC115147246;gene-LOC115147247	Arsenite methyltransferase;Metal transporter CNNM2
AA	warm	Chr_15	4042001	4043000	5	gene-LOC115149688	Zinc finger protein 180
AA	warm	Chr_15	28147001	28148000	6	gene-LOC115149639;gene-LOC115148230;gene-LOC115148700	Ubiquitin carboxyl-terminal hydrolase 28;G protein-activated inward rectifier potassium channel 4;Centromere/kinetochore protein zw10 homolog
AA	warm	Chr_15	29973001	29974000	6	gene-nup88;gene-LOC115148776	Nucleoporin 88;Rab GTPase-binding effector protein 1
AA	warm	Chr_15	33114001	33115000	5	gene-LOC115148835;gene-LOC115148836	Dehydrogenase/reductase SDR family member 11;Sodium- and chloride-dependent GABA transporter ine
AA	warm	Chr_15	61358001	61359000	6	gene-scarb2;gene-stbd1	Lysosome membrane protein 2;Starch-binding domain-containing protein 1
AA	warm	Chr_15	63694001	63695000	12	gene-gng10;gene-LOC115149532;gene-LOC115149534	Guanine nucleotide-binding protein G(I)/G(S)/G(O) subunit gamma-10;DnaJ homolog subfamily C member 25;YTH domain-containing protein 1
AA	warm	Chr_15	65632001	65634000	9	gene-LOC115149555	Cingulin-like protein 1
AA	warm	Chr_17	1542001	1543000	6	gene-LOC115151429	Ubiquitin-protein ligase E3A
AA	warm	Chr_17	3011001	3012000	5	gene-LOC115151452	Phosphatidylinositol 3,4,5-trisphosphate 5-phosphatase 1
AA	warm	Chr_17	53971001	53972000	5	gene-LOC115152428;gene-adal	Tyrosine-protein kinase CSK;Adenosine deaminase-like protein
AA	warm	Chr_17	56853001	56854000	5
AA	warm	Chr_17	57019001	57020000	9	gene-LOC115152469	Zinc finger protein 271
AA	warm	Chr_17	57487001	57488000	19	gene-LOC115151391	Zinc finger protein 271
AA	warm	Chr_18	33392001	33393000	9	gene-LOC115153213	Neuroendocrine convertase 2
AA	warm	Chr_18	44403001	44404000	5	gene-LOC115153357;gene-LOC115152680	Cysteine-rich protein 2;Solute carrier family 22 member 7
AA	warm	Chr_18	53560001	53561000	5	gene-gprc5c	G-protein coupled receptor family C group 5 member C
AA	warm	Chr_19	4466001	4467000	6
AA	warm	Chr_19	27325001	27326000	5	gene-LOC115154268	Homeobox protein cut-like 1
AA	warm	Chr_19	36639001	36640000	6
AA	warm	Chr_19	47019001	47020000	6	gene-LOC115154819	Serine/threonine-protein phosphatase 2B catalytic subunit alpha isoform
AA	warm	Chr_19	47080001	47081000	5
AA	warm	Chr_19	48399001	48400000	5	gene-LOC115154871	High mobility group protein B3
AA	warm	Chr_19	49156001	49157000	5	gene-LOC115154892;gene-LOC115154891	Steroid receptor RNA activator 1;Amyloid-beta A4 precursor protein-binding family B member 3
AA	warm	Chr_19	49570001	49571000	16	gene-LOC115154900	CCR4-NOT transcription complex subunit 6
AA	warm	Chr_19	49948001	49949000	6	gene-LOC115154910	RAC-beta serine/threonine-protein kinase
AA	warm	Chr_20	13008001	13009000	9
AA	warm	Chr_21	10752001	10753000	8	gene-LOC115156658;gene-LOC115156659;gene-LOC115156660	Phosphatidylinositol 4,5-bisphosphate 3-kinase catalytic subunit alpha isoform;Calcium-activated potassium channel subunit beta-2;F-box-like/WD repeat-containing protein TBL1XR1
AA	warm	Chr_21	11712001	11713000	6	gene-LOC115156690;gene-LOC115156691	Serine--pyruvate aminotransferase, mitochondrial;Bcl-2-related ovarian killer protein homolog A
AA	warm	Chr_21	14125001	14126000	9	gene-LOC115156746;gene-LOC115156748	cAMP-specific 3',5'-cyclic phosphodiesterase 4D;Ras-related protein Rab-3A
AA	warm	Chr_21	14924001	14925000	9	gene-LOC115156765;gene-LOC115156766;gene-LOC115156767	Segment polarity protein dishevelled homolog DVL-3;AP-2 complex subunit mu-A;Choline-phosphate cytidylyltransferase A
AA	warm	Chr_21	25321001	25322000	7	gene-LOC115157029;gene-LOC115157031	XK-related protein 4;E3 ubiquitin-protein ligase RNF31
AA	warm	Chr_21	41564001	41565000	5	gene-LOC115157460	YEATS domain-containing protein 2
AA	warm	Chr_21	44003001	44004000	5	gene-LOC115157525	Rho guanine nucleotide exchange factor 18
AA	warm	Chr_23	5594001	5595000	6
AA	warm	Chr_23	11856001	11857000	6	gene-nup155;gene-LOC115160261;gene-LOC115159357	Nuclear pore complex protein Nup155;Neuropeptide Y receptor type 1;Palmitoyltransferase ZDHHC8B
AA	warm	Chr_23	22148001	22149000	9	gene-LOC115159587;gene-LOC115159588;gene-LOC115159590	Delta-aminolevulinic acid dehydratase;Transmembrane protein 203;Taperin
AA	warm	Chr_25	739001	740000	6	gene-eif2ak3	Eukaryotic translation initiation factor 2-alpha kinase 3
AA	warm	Chr_25	37151001	37152000	6	gene-LOC115162678;gene-LOC115162511	Kinesin-like protein KIF28P;Protein ELYS
AA	warm	Chr_25	37153001	37155000	17	gene-LOC115162678;gene-LOC115162511	Kinesin-like protein KIF28P;Protein ELYS
AA	warm	Chr_26	15067001	15068000	5	gene-LOC115163229	Histone-lysine N-methyltransferase MECOM
AA	warm	Chr_27	10948001	10949000	6
AA	warm	Chr_27	29638001	29639000	9	gene-LOC115164852	Transient receptor potential cation channel subfamily V member 4
AA	warm	Chr_27	39680001	39681000	6	gene-LOC115165017	Discoidin domain-containing receptor 2
AA	warm	Chr_27	40716001	40717000	12	gene-LOC115165124	GTPase IMAP family member 4
AA	warm	Chr_28	34040001	34041000	9	gene-LOC115166078	Ral GTPase-activating protein subunit beta
AA	warm	Chr_30	9274001	9275000	5	gene-LOC115167859;gene-LOC115167861;gene-LOC115167865	Sentrin-specific protease 1;Protein lifeguard 2;Molybdate-anion transporter
AA	warm	Chr_30	27764001	27765000	5	gene-LOC115168409	Androgen-dependent TFPI-regulating protein
AA	warm	Chr_30	35211001	35212000	11	gene-LOC115168550	Potassium voltage-gated channel subfamily D member 3
AA	warm	Chr_30	35269001	35271000	14	gene-LOC115168550;gene-ddx20	Potassium voltage-gated channel subfamily D member 3;Probable ATP-dependent RNA helicase DDX20
AA	warm	Chr_31	5734001	5735000	7
AA	warm	Chr_31	10197001	10198000	7	gene-LOC115169476	Cadherin-24
AA	warm	Chr_31	19947001	19948000	6	gene-LOC115169712	Catenin delta-2
AA	warm	Chr_31	43098001	43099000	12	gene-asb17	Ankyrin repeat and SOCS box protein 17
AA	warm	Chr_33	5993001	5994000	6	gene-LOC115172296	NA
AA	warm	Chr_33	22718001	22719000	7	gene-LOC115172667;gene-LOC115172668	RAC-alpha serine/threonine-protein kinase;Centrosomal protein of 170 kDa protein B
AA	warm	Chr_34	24589001	24590000	6	gene-LOC115173875;gene-LOC115173876	Protein FAM83H;NA
AA	warm	Chr_34	28802001	28803000	7	gene-LOC115173959	Oxysterol-binding protein-related protein 3
AA	warm	Chr_35	25062001	25063000	8	gene-LOC115174915	Transcription regulator protein BACH2
AA	warm	Chr_36	17479001	17480000	5	gene-LOC115175562	NA
AA	warm	Chr_36	38856001	38857000	7	gene-LOC115176051	Ceramide synthase 2
AA	warm	Chr_38	10748001	10749000	6
AA	warm	Chr_38	29489001	29490000	9	gene-LOC115178909	Zinc finger protein 850
AA	warm	Chr_39	7713001	7714000	5
AA	warm	Chr_39	9720001	9721000	6	gene-LOC115179506	Zinc finger protein 22
AA	warm	Chr_39	12944001	12945000	12	gene-LOC115179259;gene-LOC115179330	Zinc finger protein 836;Zinc finger protein 624
AA	warm	Chr_39	13032001	13033000	7	gene-LOC115179811;gene-LOC115179317	Transformer-2 protein homolog beta;NA
AA	warm	Chr_40	6154001	6155000	5
AA	warm	Chr_40	21923001	21924000	8	gene-LOC115180549;gene-LOC115180011	Regulator of nonsense transcripts 2;Proline and serine-rich protein 2
AA	cold	Chr_01	63411001	63412000	5
AA	cold	Chr_02	6880001	6881000	9	gene-LOC115148677	Potassium voltage-gated channel subfamily H member 2
AA	cold	Chr_02	62904001	62905000	12	gene-LOC115160310	Potassium voltage-gated channel subfamily C member 1
AA	cold	Chr_03	53971001	53972000	8	gene-LOC115178811;gene-LOC115178834;gene-LOC115178828;gene-LOC115178857	Brevican core protein (Fragment);Interferon-stimulated 20 kDa exonuclease-like 2;Protein RRNAD1;Protein S100-A1
AA	cold	Chr_04	30969001	30970000	6
AA	cold	Chr_04	38208001	38209000	8
AA	cold	Chr_05	60096001	60097000	6	gene-LOC115194677;gene-LOC115194685	Zinc finger protein 577;Zinc finger and SCAN domain-containing protein 22
AA	cold	Chr_06	21246001	21247000	10	gene-LOC115195642	Vesicular, overexpressed in cancer, prosurvival protein 1
AA	cold	Chr_06	27036001	27037000	6	gene-pou6f2	POU domain, class 6, transcription factor 2
AA	cold	Chr_06	42190001	42191000	7	gene-LOC115195946	1-acyl-sn-glycerol-3-phosphate acyltransferase gamma
AA	cold	Chr_08	34924001	34925000	9	gene-LOC115198761;gene-LOC115198764	B-cell receptor-associated protein 29;Solute carrier organic anion transporter family member 1C1
AA	cold	Chr_11	9100001	9101000	10
AA	cold	Chr_13	86502001	86503000	7
AA	cold	Chr_14	14320001	14321000	5	gene-LOC115207454	Guanine nucleotide-binding protein G(i) subunit alpha-2
AA	cold	Chr_14	45141001	45142000	6	gene-LOC115208209	Voltage-dependent calcium channel subunit alpha-2/delta-3
AA	cold	Chr_14	45151001	45152000	8	gene-LOC115208209;gene-LOC115208210	Voltage-dependent calcium channel subunit alpha-2/delta-3;Voltage-dependent L-type calcium channel subunit alpha-1D
AA	cold	Chr_14	64239001	64240000	8	gene-LOC115208621	Zinc finger protein 629
AA	cold	Chr_15	7344001	7345000	5	gene-LOC115149613	Zinc finger protein 135
AA	cold	Chr_15	23841001	23842000	9	gene-LOC115148671	Brain-specific homeobox protein homolog
AA	cold	Chr_15	61356001	61357000	17	gene-scarb2;gene-stbd1	Lysosome membrane protein 2;Starch-binding domain-containing protein 1
AA	cold	Chr_16	48328001	48329000	5	gene-LOC115149827;gene-LOC115149881;gene-LOC115149882	Transcription factor HES-5;Transcription factor HES-5;Transcription factor HES-5
AA	cold	Chr_18	44379001	44380000	5	gene-hhat;gene-LOC115153357	Protein-cysteine N-palmitoyltransferase HHAT;Cysteine-rich protein 2
AA	cold	Chr_19	4424001	4425000	5	gene-LOC115153855	Globoside alpha-1,3-N-acetylgalactosaminyltransferase 1
AA	cold	Chr_20	39460001	39461000	7	gene-LOC115156030	E3 ubiquitin-protein ligase ubr3
AA	cold	Chr_20	45552001	45553000	7	gene-LOC115156174	Gap junction gamma-1 protein
AA	cold	Chr_21	26882001	26883000	6	gene-LOC115157072	Collagen alpha-1(XXI) chain
AA	cold	Chr_22	8832001	8833000	8	gene-LOC115158009	Fucose-1-phosphate guanylyltransferase
AA	cold	Chr_22	31093001	31095000	12
AA	cold	Chr_23	28193001	28194000	5	gene-LOC115159722	Proteinase-activated receptor 3
AA	cold	Chr_28	38520001	38521000	5	gene-LOC115166167	NA
AA	cold	Chr_30	12725001	12726000	9
AA	cold	Chr_30	41033001	41034000	5	gene-LOC115168694;gene-LOC115168777;gene-LOC115168776	ATP synthase F(0) complex subunit B1, mitochondrial;TRAF3-interacting JNK-activating modulator;Protein stu1
AA	cold	Chr_31	16617001	16618000	5	gene-LOC115169643	Tensin-3
AA	cold	Chr_31	23984001	23985000	8	gene-LOC115169797;gene-LOC115169796	Class E basic helix-loop-helix protein 22;Cytochrome P450 7B1
AA	cold	Chr_34	14437001	14438000	5
AA	cold	Chr_34	29252001	29253000	10	gene-LOC115173973	Inactive phospholipase C-like protein 2
AA	cold	Chr_35	39374001	39375000	6	gene-ccm2	Cerebral cavernous malformations protein 2 homolog
AA	cold	Chr_37	10819001	10820000	9
AA	cold	Chr_38	23591001	23592000	5
AA	cold	Chr_40	10959001	10960000	7	gene-LOC115180437	Zinc finger protein 235
AA	cold	Chr_40	11941001	11942000	11	gene-LOC115180190	Myosin-binding protein C, slow-type
AR	warm	Chr_01	19649001	19650000	5	gene-LOC115177667	Uronyl 2-sulfotransferase
AR	warm	Chr_01	30124001	30125000	13	gene-med23	Mediator of RNA polymerase II transcription subunit 23
AR	warm	Chr_01	34610001	34611000	6
AR	warm	Chr_01	47448001	47449000	6
AR	warm	Chr_02	11903001	11904000	16	gene-LOC115150586	Dipeptidyl aminopeptidase-like protein 6
AR	warm	Chr_02	17854001	17855000	6	gene-LOC115152355	NA
AR	warm	Chr_02	18704001	18705000	6
AR	warm	Chr_02	61813001	61814000	5	gene-LOC115159955	Ankyrin repeat and fibronectin type-III domain-containing protein 1
AR	warm	Chr_02	62905001	62906000	7	gene-LOC115160310	Potassium voltage-gated channel subfamily C member 1
AR	warm	Chr_02	63002001	63004000	8	gene-LOC115160465	Synaptotagmin-1
AR	warm	Chr_02	63171001	63173000	11	gene-LOC115160530;gene-LOC115160544	Serine/threonine-protein kinase BRSK2;Kelch-like protein 11
AR	warm	Chr_02	68821001	68822000	11	gene-LOC115161823	1-phosphatidylinositol 4,5-bisphosphate phosphodiesterase delta-3-A
AR	warm	Chr_02	69777001	69778000	15	gene-LOC115162013	Alpha-tectorin
AR	warm	Chr_02	70768001	70769000	5	gene-tctn3	Tectonic-3
AR	warm	Chr_03	18989001	18990000	6	gene-LOC115169794	Mediator of RNA polymerase II transcription subunit 12
AR	warm	Chr_03	32081001	32082000	6	gene-LOC115172975;gene-LOC115173003;gene-LOC115172983;gene-LOC115173011	Adhesion G-protein coupled receptor G4;Adhesion G-protein coupled receptor G4;NA;Ensconsin
AR	warm	Chr_03	50253001	50254000	5	gene-iglon5	IgLON family member 5
AR	warm	Chr_03	62668001	62669000	5
AR	warm	Chr_04	2932001	2933000	5	gene-LOC115191657	Rho GTPase-activating protein 7
AR	warm	Chr_04	7932001	7933000	7	gene-LOC115191791	Methylmalonic aciduria type A protein, mitochondrial
AR	warm	Chr_04	11718001	11719000	5	gene-LOC115191835;gene-LOC115191836	Protein WWC2;Zinc finger protein 235
AR	warm	Chr_04	15075001	15076000	9
AR	warm	Chr_04	15139001	15140000	6	gene-LOC115191880	Thioredoxin-related transmembrane protein 2-B
AR	warm	Chr_04	31029001	31030000	8	gene-LOC115192222	Dedicator of cytokinesis protein 7
AR	warm	Chr_04	63775001	63776000	8	gene-LOC115192852;gene-LOC115191562	Secretory carrier-associated membrane protein 2;Mannose-6-phosphate isomerase
AR	warm	Chr_04	71097001	71098000	10
AR	warm	Chr_05	56249001	56250000	5	gene-LOC115194587	Zonadhesin
AR	warm	Chr_06	25486001	25487000	6
AR	warm	Chr_06	27036001	27037000	5	gene-pou6f2	POU domain, class 6, transcription factor 2
AR	warm	Chr_06	30297001	30298000	5	gene-ptprn2	Receptor-type tyrosine-protein phosphatase N2
AR	warm	Chr_07	9970001	9971000	5	gene-LOC115196893	Anamorsin-B
AR	warm	Chr_07	28419001	28420000	6
AR	warm	Chr_08	18448001	18449000	10	gene-LOC115198357	Neuroligin-2
AR	warm	Chr_08	22154001	22155000	6
AR	warm	Chr_08	25396001	25397000	5	gene-LOC115198589	Ras-like protein family member 11A-like
AR	warm	Chr_08	32772001	32773000	9
AR	warm	Chr_08	34642001	34643000	6	gene-LOC115198753	Prosaposin receptor GPR37
AR	warm	Chr_08	35999001	36000000	5	gene-LOC115198785	Ethanolamine kinase 1
AR	warm	Chr_08	36776001	36777000	8	gene-LOC115198811	Cadherin-like and PC-esterase domain-containing protein 1
AR	warm	Chr_08	42282001	42283000	5	gene-LOC115198996	LHFPL tetraspan subfamily member 3 protein
AR	warm	Chr_08	50790001	50791000	5
AR	warm	Chr_09	10226001	10227000	6
AR	warm	Chr_09	22595001	22596000	6	gene-tctn2;gene-LOC115200203	Tectonic-2;Phosphoinositide-3-kinase-interacting protein 1
AR	warm	Chr_09	42090001	42091000	6	gene-LOC115200597	C-X-C motif chemokine 11-1
AR	warm	Chr_09	43361001	43362000	5	gene-LOC115200616	Albumin 2
AR	warm	Chr_10	2899001	2900000	5	gene-LOC115200960	Potassium voltage-gated channel subfamily C member 1
AR	warm	Chr_10	12223001	12224000	5	gene-LOC115201128	Pleckstrin homology domain-containing family A member 1
AR	warm	Chr_10	14632001	14633000	6	gene-LOC115201174	Protocadherin-15
AR	warm	Chr_10	19766001	19767000	6	gene-dhrs7c;gene-LOC115201285	Dehydrogenase/reductase SDR family member 7C-A;Myosin phosphatase Rho-interacting protein
AR	warm	Chr_11	250001	251000	9	gene-LOC115202049	Pre-mRNA-splicing factor ATP-dependent RNA helicase DHX15
AR	warm	Chr_11	17949001	17950000	5	gene-LOC115202008;gene-LOC115202341	Fibrinogen-like protein 1;Zinc finger protein 1
AR	warm	Chr_12	19137001	19138000	12	gene-LOC115203086	PH domain leucine-rich repeat-containing protein phosphatase 2
AR	warm	Chr_12	81565001	81566000	6	gene-LOC115204398	Palmitoyltransferase ZDHHC23-A
AR	warm	Chr_12	87313001	87314000	15	gene-LOC115204593	Globoside alpha-1,3-N-acetylgalactosaminyltransferase 1
AR	warm	Chr_13	14664001	14666000	9	gene-LOC115205274	Transcription factor Sox-3
AR	warm	Chr_13	34688001	34689000	14	gene-atp10b	Phospholipid-transporting ATPase VB
AR	warm	Chr_13	51042001	51043000	5	gene-LOC115205966	Down syndrome cell adhesion molecule-like protein 1 homolog
AR	warm	Chr_14	78583001	78584000	7
AR	warm	Chr_14	81532001	81534000	8	gene-LOC115147904;gene-LOC115147633;gene-LOC115207148	NA;Polysialoglycoprotein;Nanos homolog 3
AR	warm	Chr_15	15534001	15535000	10	gene-LOC115148542	Janus kinase and microtubule-interacting protein 2
AR	warm	Chr_15	60303001	60304000	5
AR	warm	Chr_15	61540001	61541000	5	gene-LOC115149505;gene-LOC115149508	Cyclin-I;Cyclin-G2
AR	warm	Chr_16	5240001	5241000	5	gene-LOC115149991	Homeodomain-interacting protein kinase 2
AR	warm	Chr_16	26797001	26798000	15	gene-LOC115150427	E3 ubiquitin-protein ligase NRDP1
AR	warm	Chr_16	42766001	42767000	5	gene-LOC115150777	Succinate--CoA ligase [GDP-forming] subunit beta, mitochondrial
AR	warm	Chr_16	49561001	49562000	7
AR	warm	Chr_16	60893001	60894000	5	gene-LOC115151141	NA
AR	warm	Chr_17	10575001	10576000	6	gene-armh1	Armadillo-like helical domain containing protein 1
AR	warm	Chr_17	10577001	10578000	5	gene-armh1	Armadillo-like helical domain containing protein 1
AR	warm	Chr_18	27053001	27054000	8	gene-LOC115153093	NA
AR	warm	Chr_18	49277001	49278000	7	gene-LOC115153440;gene-LOC115153441;gene-LOC115153442	Serine/threonine-protein kinase ICK;Glutathione S-transferase A2;Transmembrane protein 14C
AR	warm	Chr_18	58565001	58566000	7	gene-cpped1	Serine/threonine-protein phosphatase CPPED1
AR	warm	Chr_19	45337001	45338000	24	gene-LOC115154730;gene-dlg4	7SK snRNA methylphosphate capping enzyme;Disks large homolog 4
AR	warm	Chr_19	50258001	50259000	6	gene-LOC115154919;gene-LOC115154921	Stromal cell-derived factor 2;Transcription elongation factor SPT6
AR	warm	Chr_20	4005001	4006000	5	gene-LOC115156269	Tubulin alpha-4A chain
AR	warm	Chr_20	35772001	35773000	5
AR	warm	Chr_20	39534001	39535000	5	gene-LOC115156035;gene-ppig	D-3-phosphoglycerate dehydrogenase;Peptidyl-prolyl cis-trans isomerase G
AR	warm	Chr_20	40692001	40693000	10	gene-ifih1	Interferon-induced helicase C domain-containing protein 1
AR	warm	Chr_20	40732001	40733000	9	gene-LOC115155363;gene-LOC115156066	Glucagon-1;Sodium-driven chloride bicarbonate exchanger
AR	warm	Chr_21	9018001	9019000	6
AR	warm	Chr_21	10600001	10601000	10	gene-LOC115156653	Ephrin type-B receptor 3 (Fragment)
AR	warm	Chr_21	24343001	24344000	7	gene-LOC115157009	Beta-1,4-galactosyltransferase 2
AR	warm	Chr_21	27366001	27367000	12	gene-LOC115157090	Microtubule-associated protein 4
AR	warm	Chr_21	38889001	38890000	8	gene-LOC115157389;gene-LOC115157391	Receptor-type tyrosine-protein phosphatase S;GRAM domain-containing protein 2A
AR	warm	Chr_24	48013001	48014000	5	gene-LOC115161409	Receptor-type tyrosine-protein phosphatase-like N
AR	warm	Chr_25	34933001	34934000	11	gene-LOC115162482;gene-adi1;gene-trappc12	Filamin-A-interacting protein 1;1,2-dihydroxy-3-keto-5-methylthiopentene dioxygenase;Trafficking protein particle complex subunit 12
AR	warm	Chr_25	41568001	41569000	6
AR	warm	Chr_26	9657001	9658000	6	gene-LOC115163049	Echinoderm microtubule-associated protein-like 1
AR	warm	Chr_26	13302001	13304000	7	gene-LOC115163162;gene-LOC115163163	Histone H3.3;Histone H3.3
AR	warm	Chr_27	7521001	7522000	6	gene-LOC115164229	Elongation of very long chain fatty acids protein 7
AR	warm	Chr_27	15775001	15776000	5	gene-LOC115164426	Coronin-1C-A
AR	warm	Chr_27	38504001	38505000	7	gene-spef2;gene-LOC115165001	Sperm flagellar protein 2;Leukemia inhibitory factor receptor
AR	warm	Chr_27	41405001	41406000	8	gene-LOC115165106	Extracellular matrix organizing protein FRAS1
AR	warm	Chr_28	34155001	34156000	11	gene-LOC115166080;gene-LOC115166082	Tyrosine-protein phosphatase non-receptor type 11;Agrin
AR	warm	Chr_29	30013001	30014000	6	gene-LOC115167344;gene-LOC115167346	Immunoglobulin superfamily DCC subclass member 4;Immunoglobulin superfamily DCC subclass member 3
AR	warm	Chr_30	28805001	28806000	5	gene-LOC115168438;gene-LOC115168441;gene-LOC115168440	Cytosolic sulfotransferase 3;Cytosolic sulfotransferase 3;Cytosolic sulfotransferase 2
AR	warm	Chr_30	43029001	43030000	9	gene-irak1	Interleukin-1 receptor-associated kinase 1
AR	warm	Chr_30	43943001	43944000	5	gene-LOC115168735	RNA-binding protein 10
AR	warm	Chr_30	44863001	44864000	6	gene-LOC115168795	Plasma membrane calcium-transporting ATPase 3
AR	warm	Chr_31	26214001	26215000	6	gene-LOC115169834	Paired box protein Pax-3
AR	warm	Chr_31	33774001	33775000	8	gene-LOC115170060	F-box-like/WD repeat-containing protein TBL1XR1
AR	warm	Chr_32	10231001	10232000	19	gene-LOC115170606	NA
AR	warm	Chr_32	10270001	10272000	15	gene-LOC115171032;gene-LOC115171033	Keratin, type I cytoskeletal 13;Keratin, type I cytoskeletal 50 kDa
AR	warm	Chr_32	12308001	12309000	6	gene-LOC115171107;gene-LOC115171105;gene-LOC115171106	Outer dynein arm-docking complex subunit 4;Heat shock 70 kDa protein;DnaJ homolog subfamily C member 7
AR	warm	Chr_32	22607001	22608000	6	gene-LOC115171429	Noggin-3
AR	warm	Chr_33	4524001	4525000	8	gene-LOC115172268;gene-LOC115172062	Trifunctional enzyme subunit alpha, mitochondrial;Ribosomal protein S6 kinase alpha-5
AR	warm	Chr_33	23193001	23194000	5	gene-tmem39b	Transmembrane protein 39B
AR	warm	Chr_33	23232001	23233000	7	gene-LOC115172687	KH domain-containing, RNA-binding, signal transduction-associated protein 1
AR	warm	Chr_33	32335001	32336000	5	gene-LOC115172840	Unconventional myosin-VI
AR	warm	Chr_34	3048001	3049000	14	gene-LOC115173317	Phostensin
AR	warm	Chr_34	25624001	25625000	9	gene-LOC115173911	Protein FAM8A1
AR	warm	Chr_35	14974001	14975000	8	gene-LOC115174668;gene-l3hypdh	Potassium channel subfamily K member 1;Trans-L-3-hydroxyproline dehydratase
AR	warm	Chr_35	25379001	25380000	7	gene-LOC115174921;gene-LOC115174922	Ubiquitin-conjugating enzyme E2 J1;Gamma-aminobutyric acid receptor subunit rho-2
AR	warm	Chr_36	24256001	24257000	16	gene-LOC115175698;gene-LOC115175699	Metal regulatory transcription factor 1;Glycoprotein endo-alpha-1,2-mannosidase-like protein
AR	warm	Chr_36	33364001	33365000	7	gene-LOC115175939	ETS domain-containing transcription factor ERF
AR	warm	Chr_38	18091001	18092000	5	gene-LOC115178783	Opsin-5
AR	warm	Chr_38	21873001	21874000	5	gene-LOC115178017	GTPase IMAP family member 4
AR	warm	Chr_38	24203001	24204000	9	gene-LOC115178636;gene-LOC115178559	Zinc finger protein 568;NA
AR	warm	Chr_38	31066001	31067000	12	gene-LOC115177676	Zinc finger protein 180
AR	warm	Chr_38	32007001	32008000	8	gene-LOC115177675	Zinc finger protein 135
AR	warm	Chr_39	16922001	16923000	9
AR	warm	Chr_40	9797001	9799000	11	gene-LOC115180514;gene-orc5;gene-LOC115180229	LHFPL tetraspan subfamily member 3 protein;Origin recognition complex subunit 5;Guanylyl cyclase-activating protein 1
AR	warm	Chr_40	10958001	10959000	11	gene-LOC115180437	Zinc finger protein 235
AR	cold	Chr_01	19617001	19618000	6	gene-LOC115177667	Uronyl 2-sulfotransferase
AR	cold	Chr_01	33496001	33497000	5	gene-cnr1;gene-LOC115194433	Cannabinoid receptor type 1A;Akirin-2
AR	cold	Chr_01	61382001	61383000	12	gene-LOC115204234	Dynamin-2
AR	cold	Chr_01	62589001	62590000	9
AR	cold	Chr_01	65998001	66000000	7	gene-LOC115205528;gene-LOC115205541	Transcription factor E4F1;Hexosaminidase D
AR	cold	Chr_01	76825001	76826000	5	gene-LOC115208099	Rho GTPase-activating protein 44
AR	cold	Chr_02	1183001	1184000	6	gene-LOC115148979	Phospholipid scramblase 2
AR	cold	Chr_02	53419001	53420000	5	gene-LOC115157222;gene-LOC115148517	Pantothenate kinase 1;5-hydroxytryptamine receptor 7
AR	cold	Chr_02	60838001	60839000	6	gene-LOC115159702	Histone H5
AR	cold	Chr_02	71372001	71373000	7	gene-LOC115162492	Calcium-binding protein 5
AR	cold	Chr_03	15224001	15226000	8	gene-LOC115169223	Protocadherin-1
AR	cold	Chr_03	21551001	21553000	14
AR	cold	Chr_03	24124001	24125000	5	gene-LOC115170825	Elongation of very long chain fatty acids protein 6
AR	cold	Chr_04	2453001	2454000	10
AR	cold	Chr_04	3331001	3332000	11	gene-LOC115191661	Zinc finger protein 664
AR	cold	Chr_04	3355001	3356000	7	gene-LOC115191671;gene-LOC115191672;gene-LOC115191673	Zinc finger protein 397;Zinc finger protein 665;Zinc finger protein 134
AR	cold	Chr_04	10038001	10039000	7	gene-LOC115191820	F-box only protein 8
AR	cold	Chr_04	18195001	18196000	6	gene-LOC115191976	SLAM family member 9
AR	cold	Chr_04	26079001	26080000	5
AR	cold	Chr_04	31495001	31496000	13	gene-LOC115192229	Laminin subunit beta-1
AR	cold	Chr_04	32938001	32939000	11
AR	cold	Chr_04	37083001	37084000	5	gene-LOC115192308	Proteasome subunit alpha type-7
AR	cold	Chr_07	49096001	49097000	6
AR	cold	Chr_08	6298001	6299000	7	gene-LOC115198099	Protocadherin-7
AR	cold	Chr_08	20328001	20329000	6	gene-LOC115198428	Ventral anterior homeobox 2
AR	cold	Chr_08	38525001	38526000	5
AR	cold	Chr_08	44846001	44847000	6	gene-LOC115199082;gene-LOC115199087;gene-LOC115199085	Protein mono-ADP-ribosyltransferase PARP12;NA;Epiphycan
AR	cold	Chr_09	37768001	37769000	5
AR	cold	Chr_10	10377001	10378000	5	gene-LOC115201085;gene-LOC115201086;gene-LOC115201088	Vesicle transport through interaction with t-SNAREs homolog 1A;Cytochrome c oxidase assembly protein COX19;Arf-GAP with dual PH domain-containing protein 1
AR	cold	Chr_10	20064001	20065000	19	gene-LOC115201296	Ras-interacting protein 1
AR	cold	Chr_10	33415001	33416000	12
AR	cold	Chr_10	44464001	44465000	7	gene-LOC115201756;gene-LOC115201757	Calpain-2 catalytic subunit;Cofilin-2
AR	cold	Chr_11	7248001	7249000	7	gene-LOC115201880	Oocyte zinc finger protein XlCOF20 (Fragment)
AR	cold	Chr_11	8135001	8136000	5	gene-LOC115201851;gene-LOC115201886	Oocyte zinc finger protein XlCOF20 (Fragment);Zinc finger protein 596
AR	cold	Chr_12	69223001	69224000	5
AR	cold	Chr_13	11819001	11820000	6	gene-LOC115205203;gene-LOC115205204	Syntaxin-3;Lysine-specific demethylase 2A
AR	cold	Chr_13	23785001	23786000	5	gene-LOC115205036	AF4/FMR2 family member 2
AR	cold	Chr_14	1386001	1387000	13	gene-LOC115207217	Inositol-pentakisphosphate 2-kinase
AR	cold	Chr_14	3276001	3277000	7	gene-LOC115207248	Synapsin-2
AR	cold	Chr_14	34486001	34487000	6	gene-LOC115207897;gene-LOC115207899	Potassium voltage-gated channel subfamily B member 1;Exportin-2
AR	cold	Chr_14	52024001	52025000	7	gene-LOC115208363	Protein-glutamine gamma-glutamyltransferase 5
AR	cold	Chr_14	65115001	65117000	16	gene-LOC115208648	SEC14-like protein 1
AR	cold	Chr_15	6616001	6617000	6
AR	cold	Chr_16	4592001	4593000	7	gene-slc6a1	Sodium- and chloride-dependent GABA transporter 1
AR	cold	Chr_17	9445001	9446000	7
AR	cold	Chr_17	57583001	57584000	5
AR	cold	Chr_18	19144001	19145000	18	gene-LOC115153658;gene-LOC115152945	BRICHOS domain-containing protein 5;Delphilin
AR	cold	Chr_19	52783001	52784000	9	gene-pdzd3	Na(+)/H(+) exchange regulatory cofactor NHE-RF4
AR	cold	Chr_20	6384001	6385000	5	gene-LOC115155469;gene-LOC115155470	Cyclic AMP-dependent transcription factor ATF-2;ATP synthase F(0) complex subunit C2, mitochondrial
AR	cold	Chr_20	41549001	41550000	7	gene-galnt5	Polypeptide N-acetylgalactosaminyltransferase 5
AR	cold	Chr_21	8940001	8941000	7	gene-LOC115156615	Fibroblast growth factor 12
AR	cold	Chr_21	8974001	8975000	6	gene-LOC115156615	Fibroblast growth factor 12
AR	cold	Chr_21	9618001	9619000	5	gene-LOC115156627	cAMP-specific 3',5'-cyclic phosphodiesterase 4B
AR	cold	Chr_21	11712001	11713000	15	gene-LOC115156690;gene-LOC115156691	Serine--pyruvate aminotransferase, mitochondrial;Bcl-2-related ovarian killer protein homolog A
AR	cold	Chr_21	20946001	20947000	5	gene-LOC115156912	Extended synaptotagmin-2
AR	cold	Chr_24	7383001	7384000	5	gene-pgap1	GPI inositol-deacylase
AR	cold	Chr_26	5229001	5230000	6	gene-LOC115162938	Glutamate receptor ionotropic, kainate 4
AR	cold	Chr_27	40716001	40717000	7	gene-LOC115165124	GTPase IMAP family member 4
AR	cold	Chr_30	16137001	16138000	8	gene-LOC115168102;gene-LOC115168104;gene-LOC115168103	DnaJ homolog subfamily C member 11;THAP domain-containing protein 3;F-box only protein 6
AR	cold	Chr_30	38792001	38793000	5	gene-LOC115168641	GATA-binding factor 5-A
AR	cold	Chr_30	41699001	41700000	7	gene-LOC115168711	ER membrane protein complex subunit 1
AR	cold	Chr_31	3673001	3674000	5	gene-LOC115169356	Microtubule organization protein AKNA
AR	cold	Chr_31	19970001	19971000	8	gene-LOC115169712	Catenin delta-2
AR	cold	Chr_31	32258001	32259000	10
AR	cold	Chr_31	36288001	36289000	8	gene-LOC115169212	Neuronal tyrosine-phosphorylated phosphoinositide-3-kinase adapter 2
AR	cold	Chr_32	10226001	10227000	9	gene-LOC115171031	Eukaryotic translation initiation factor 1
AR	cold	Chr_33	13701001	13702000	8	gene-fam98b	Protein FAM98B
AR	cold	Chr_33	16528001	16529000	6	gene-LOC115172493;gene-LOC115172495	NA;Neuroblast differentiation-associated protein AHNAK
AR	cold	Chr_33	28045001	28046000	7	gene-LOC115172789	ALK tyrosine kinase receptor
AR	cold	Chr_33	28577001	28578000	5	gene-LOC115172103;gene-ush2a	Usherin;Usherin
AR	cold	Chr_33	32497001	32499000	8	gene-LOC115172138	5-hydroxytryptamine receptor 1B
AR	cold	Chr_33	32601001	32602000	5	gene-LOC115172139	Glycoprotein hormones alpha chain 1 (Fragment)
AR	cold	Chr_33	33699001	33700000	5	gene-LOC115172876	Leucine zipper protein 1
AR	cold	Chr_34	10527001	10528000	8
AR	cold	Chr_34	10902001	10903000	8	gene-LOC115173561	Cyclic AMP-dependent transcription factor ATF-6 beta
AR	cold	Chr_34	14063001	14064000	5	gene-LOC115173657	Zinc finger protein 516
AR	cold	Chr_34	28802001	28803000	5	gene-LOC115173959	Oxysterol-binding protein-related protein 3
AR	cold	Chr_35	4058001	4059000	6	gene-mmut;gene-LOC115174468	Methylmalonyl-CoA mutase, mitochondrial;Peptidyl-prolyl cis-trans isomerase FKBP1B
AR	cold	Chr_35	14632001	14633000	8	gene-ppp1r13b	Apoptosis-stimulating of p53 protein 1
AR	cold	Chr_37	611001	613000	10	gene-LOC115177475;gene-LOC115177476	Zinc finger protein 687a;Otoancorin
AR	cold	Chr_37	955001	956000	6
AR	cold	Chr_37	4327001	4328000	9	gene-LOC115176352;gene-LOC115176610	Solute carrier family 45 member 4;DENN domain-containing protein 3
AR	cold	Chr_37	5534001	5535000	13	gene-LOC115177147;gene-LOC115177152	E3 ubiquitin-protein ligase TRIM71;T-cell activation inhibitor, mitochondrial
AR	cold	Chr_37	20531001	20532000	6	gene-LOC115176672	Ribosome biogenesis protein BMS1 homolog
AR	cold	Chr_38	16278001	16279000	16	gene-LOC115178177	Voltage-dependent calcium channel gamma-5 subunit
AR	cold	Chr_38	30380001	30382000	15	gene-LOC115178586	Zinc finger protein 850
AR	cold	Chr_38	30714001	30715000	7	gene-LOC115177674	Zinc finger protein 724
AR	cold	Chr_40	19851001	19852000	5	gene-LOC115180291;gene-LOC115180005;gene-LOC115180003	Suppressor APC domain-containing protein 1;Achaete-scute homolog 4;PR domain zinc finger protein 4
RA	warm	Chr_01	8849001	8850000	10	gene-LOC115157714	Serine palmitoyltransferase 2
RA	warm	Chr_01	11665001	11666000	6	gene-LOC115161948	Potassium channel subfamily K member 10
RA	warm	Chr_01	20662001	20663000	6	gene-LOC115179270	Metabotropic glutamate receptor 1
RA	warm	Chr_01	24164001	24165000	5	gene-LOC115191736;gene-LOC115191749	G patch domain-containing protein 2;Centrosomal protein of 170 kDa protein B
RA	warm	Chr_01	56056001	56057000	7	gene-LOC115201629;gene-LOC115201657;gene-LOC115201664	GTPase IMAP family member 4;HMG domain-containing protein 4;Ankyrin repeat domain-containing protein 54
RA	warm	Chr_01	56769001	56770000	5	gene-LOC115202053	Alpha-1,6-mannosylglycoprotein 6-beta-N-acetylglucosaminyltransferase B
RA	warm	Chr_02	67169001	67170000	6	gene-ghdc	GH3 domain-containing protein
RA	warm	Chr_03	6836001	6837000	5
RA	warm	Chr_03	27301001	27302000	6	gene-LOC115164780;gene-LOC115171453	Elongator complex protein 1;NA
RA	warm	Chr_04	25732001	25734000	9	gene-LOC115192157;gene-LOC115192155	Ceramide synthase;Serine/threonine-protein kinase NLK2
RA	warm	Chr_04	42002001	42003000	11	gene-LOC115192369	GTP-binding protein REM 2
RA	warm	Chr_04	67470001	67471000	5
RA	warm	Chr_06	12625001	12626000	8	gene-LOC115195433;gene-LOC115195259	Polyhomeotic-like protein 3;Probable cationic amino acid transporter
RA	warm	Chr_07	19917001	19918000	5
RA	warm	Chr_08	24443001	24444000	5	gene-LOC115198571	Acetylcholinesterase
RA	warm	Chr_09	12464001	12465000	5	gene-LOC115199904;gene-LOC115199905	LIM/homeobox protein Lhx6;Prostaglandin G/H synthase 1
RA	warm	Chr_09	21445001	21446000	5	gene-LOC115200167;gene-LOC115200168	RILP-like protein 1;RILP-like protein 2
RA	warm	Chr_09	25229001	25230000	5	gene-LOC115200292;gene-LOC115200294;gene-mrpl40	60S ribosomal protein L6;3-ketoacyl-CoA thiolase, mitochondrial;39S ribosomal protein L40, mitochondrial
RA	warm	Chr_10	30843001	30844000	8	gene-nrxn1	Neurexin-1a
RA	warm	Chr_12	43477001	43478000	5	gene-LOC115203591	Ribosyldihydronicotinamide dehydrogenase [quinone]
RA	warm	Chr_12	83421001	83422000	10	gene-LOC115202778	Coagulation factor IX
RA	warm	Chr_13	8240001	8241000	10	gene-LOC115205123	Leukocyte cell-derived chemotaxin-2
RA	warm	Chr_13	8724001	8725000	5	gene-LOC115205136	Protocadherin-12
RA	warm	Chr_13	17597001	17598000	7	gene-LOC115205349;gene-LOC115204988;gene-LOC115204989;gene-LOC115205352	Protocadherin gamma-C5;Protocadherin beta-16;Protocadherin beta-16;Protocadherin beta-16
RA	warm	Chr_14	45110001	45111000	7	gene-LOC115208209	Voltage-dependent calcium channel subunit alpha-2/delta-3
RA	warm	Chr_14	71900001	71901000	5	gene-LOC115147275	Xylosyltransferase 1
RA	warm	Chr_15	61539001	61540000	7	gene-LOC115149505;gene-LOC115149508	Cyclin-I;Cyclin-G2
RA	warm	Chr_16	49560001	49562000	5
RA	warm	Chr_16	60893001	60894000	5	gene-LOC115151141	NA
RA	warm	Chr_18	35614001	35615000	6	gene-LOC115153236	Receptor-type tyrosine-protein phosphatase epsilon
RA	warm	Chr_19	4575001	4576000	7	gene-LOC115153857	NA
RA	warm	Chr_19	4695001	4696000	6	gene-LOC115155057;gene-LOC115153860	Protein ABHD15;Coronin-6
RA	warm	Chr_21	21471001	21472000	6	gene-LOC115156923;gene-LOC115156925	Tripartite motif-containing protein 55;Corticoliberin
RA	warm	Chr_21	44003001	44004000	11	gene-LOC115157525	Rho guanine nucleotide exchange factor 18
RA	warm	Chr_24	27576001	27577000	7	gene-LOC115161011	DnaJ homolog subfamily C member 10
RA	warm	Chr_24	40122001	40123000	5	gene-LOC115161305	Peripheral plasma membrane protein CASK
RA	warm	Chr_27	29264001	29265000	9	gene-ntrk2	BDNF/NT-3 growth factors receptor
RA	warm	Chr_31	7985001	7986000	7	gene-sirt6;gene-LOC115169424;gene-LOC115169422	NAD-dependent protein deacetylase sirtuin-6;Ubiquitin-conjugating enzyme E2 R1;Cactin
RA	warm	Chr_32	4938001	4939000	6	gene-LOC115170852;gene-LOC115170856	Carnitine O-palmitoyltransferase 1, liver isoform;Serine/threonine-protein kinase BRSK2
RA	warm	Chr_32	5175001	5176000	8	gene-LOC115170863;gene-LOC115170865	Vesicle-fusing ATPase;Cyclin-dependent kinase 5 activator 1
RA	warm	Chr_32	9796001	9797000	6
RA	warm	Chr_32	12308001	12309000	5	gene-LOC115171107;gene-LOC115171105;gene-LOC115171106	Outer dynein arm-docking complex subunit 4;Heat shock 70 kDa protein;DnaJ homolog subfamily C member 7
RA	warm	Chr_33	1516001	1517000	5	gene-LOC115172199	Serine palmitoyltransferase 2
RA	warm	Chr_34	5412001	5413000	5	gene-LOC115173386	Protein argonaute-3
RA	warm	Chr_36	5197001	5198000	7	gene-LOC115176302	Sodium-dependent lysophosphatidylcholine symporter 1-B
RA	warm	Chr_37	30214001	30215000	5	gene-LOC115177311	Myelin basic protein
RA	warm	Chr_38	18091001	18092000	5	gene-LOC115178783	Opsin-5
RA	warm	Chr_39	6665001	6667000	6	gene-LOC115179321	SLAM family member 7
RA	warm	Chr_40	2607001	2608000	11	gene-LOC115180586;gene-LOC115180083	Tetraspanin-33;Smoothened homolog (Fragment)
RA	cold	Chr_01	50913001	50914000	5	gene-LOC115198772;gene-LOC115198798	Myoferlin;RING finger protein unkempt homolog
RA	cold	Chr_02	52268001	52269000	5	gene-LOC115156984	Neurexin-1a
RA	cold	Chr_03	15224001	15225000	8	gene-LOC115169223	Protocadherin-1
RA	cold	Chr_03	24124001	24125000	5	gene-LOC115170825	Elongation of very long chain fatty acids protein 6
RA	cold	Chr_03	56736001	56737000	5	gene-LOC115180146;gene-LOC115180163	Membrane-spanning 4-domains subfamily A member 4A;Nucleoside diphosphate-linked moiety X motif 17
RA	cold	Chr_09	22173001	22174000	7	gene-LOC115200191	Oxysterol-binding protein 2
RA	cold	Chr_10	28825001	28826000	5	gene-prkce	Protein kinase C epsilon type
RA	cold	Chr_13	15590001	15591000	5	gene-LOC115205295	Ensconsin
RA	cold	Chr_13	56136001	56137000	16	gene-LOC115206095	TRPM8 channel-associated factor homolog
RA	cold	Chr_14	82728001	82729000	12	gene-LOC115147666	Endothelial zinc finger protein induced by tumor necrosis factor alpha
RA	cold	Chr_14	84380001	84381000	11	gene-LOC115147719;gene-LOC115147722	Zinc finger protein 180;Zinc finger protein 568
RA	cold	Chr_15	7923001	7924000	5
RA	cold	Chr_15	63694001	63695000	7	gene-gng10;gene-LOC115149532;gene-LOC115149534	Guanine nucleotide-binding protein G(I)/G(S)/G(O) subunit gamma-10;DnaJ homolog subfamily C member 25;YTH domain-containing protein 1
RA	cold	Chr_16	5778001	5779000	7
RA	cold	Chr_16	41643001	41644000	5	gene-LOC115150762	Calcium-dependent secretion activator 1
RA	cold	Chr_17	56557001	56558000	6	gene-LOC115152474	Zinc finger protein 2 homolog
RA	cold	Chr_19	4424001	4425000	10	gene-LOC115153855	Globoside alpha-1,3-N-acetylgalactosaminyltransferase 1
RA	cold	Chr_19	7644001	7645000	6	gene-LOC115153918;gene-LOC115153684	Magnesium transporter NIPA4;Insulin
RA	cold	Chr_19	43574001	43575000	5	gene-LOC115154653;gene-LOC115154655;gene-LOC115153760	Chromosome-associated kinesin KIF4;28S ribosomal protein S12, mitochondrial;Neuronal PAS domain-containing protein 4A
RA	cold	Chr_19	46369001	46370000	7	gene-LOC115154793;gene-LOC115154796	Palmitoyltransferase ZDHHC23-A;V-type proton ATPase catalytic subunit A
RA	cold	Chr_21	38457001	38458000	5	gene-LOC115157383;gene-LOC115157384	Glutamate decarboxylase 1;Glutamate-rich protein 2
RA	cold	Chr_23	32643001	32644000	5	gene-LOC115159810	Formin-binding protein 1
RA	cold	Chr_27	26913001	26915000	5	gene-LOC115164770	Lysosome membrane protein 2
RA	cold	Chr_28	15448001	15449000	6	gene-LOC115166478;gene-LOC115165598	NA;Prefoldin subunit 4
RA	cold	Chr_30	33261001	33262000	8	gene-LOC115168909	NUAK family SNF1-like kinase 2
RA	cold	Chr_30	43358001	43359000	5
RA	cold	Chr_34	1333001	1334000	6	gene-LOC115173287	Histone-lysine N-methyltransferase ASH1L
RA	cold	Chr_34	24108001	24109000	5	gene-LOC115173860	SLIT-ROBO Rho GTPase-activating protein 3
RA	cold	Chr_37	139001	140000	7	gene-LOC115176414	ATP-dependent translocase ABCB1
RA	cold	Chr_38	27051001	27052000	10	gene-LOC115178195;gene-LOC115178220;gene-LOC115178201	Zinc finger protein 658B;Zinc finger protein 79;Zinc finger protein 2 homolog
RR	warm	Chr_01	23171001	23172000	5	gene-LOC115189834;gene-LOC115190111;gene-fdft1	Interferon-induced protein 44;Cathepsin B;Squalene synthase
RR	warm	Chr_04	38208001	38209000	10
RR	warm	Chr_05	40399001	40400000	15	gene-LOC115194152	Neurexin-2-beta
RR	warm	Chr_05	64814001	64815000	8
RR	warm	Chr_06	50428001	50429000	15	gene-LOC115196152	Zinc finger protein 850
RR	warm	Chr_09	12449001	12450000	6	gene-LOC115199904	LIM/homeobox protein Lhx6
RR	warm	Chr_09	46390001	46391000	7	gene-LOC115200657	AT-rich interactive domain-containing protein 3A
RR	warm	Chr_13	19025001	19026000	12	gene-LOC115205388;gene-LOC115205389	Hepatocyte cell adhesion molecule;Homeobox protein CDX-1
RR	warm	Chr_13	26310001	26311000	5	gene-pdgfrl;gene-LOC115205533	Platelet-derived growth factor receptor-like protein;Cationic amino acid transporter 2
RR	warm	Chr_14	21431001	21432000	5	gene-LOC115207615	Cadherin-4
RR	warm	Chr_14	44742001	44743000	7	gene-LOC115208187	NA
RR	warm	Chr_14	45140001	45141000	5	gene-LOC115208209	Voltage-dependent calcium channel subunit alpha-2/delta-3
RR	warm	Chr_15	40964001	40965000	8	gene-LOC115149065;gene-LOC115149064	SH2 domain-containing protein 1A;Teneurin-1
RR	warm	Chr_21	10894001	10895000	5	gene-LOC115156662;gene-LOC115156664	Lactosylceramide 1,3-N-acetyl-beta-D-glucosaminyltransferase A;Eukaryotic initiation factor 4A-II
RR	warm	Chr_23	47350001	47351000	6	gene-LOC115160163	Methyl-CpG-binding domain protein 2
RR	warm	Chr_24	28328001	28329000	11	gene-LOC115161037;gene-LOC115161038	Uncharacterized protein 032R;Neuroligin-4, X-linked
RR	warm	Chr_24	39344001	39345000	6	gene-LOC115161275	Lectin
RR	warm	Chr_27	663001	664000	7	gene-sec14l2	SEC14-like protein 2
RR	warm	Chr_27	13451001	13452000	5	gene-LOC115164337	Solute carrier family 23 member 2
RR	warm	Chr_30	28095001	28096000	6	gene-LOC115168411	FYVE, RhoGEF and PH domain-containing protein 3
RR	warm	Chr_31	23984001	23985000	9	gene-LOC115169797;gene-LOC115169796	Class E basic helix-loop-helix protein 22;Cytochrome P450 7B1
RR	warm	Chr_37	10819001	10820000	5
RR	warm	Chr_38	30200001	30201000	8	gene-LOC115177636;gene-LOC115177646	Zinc finger protein 271;Zinc finger protein 271
RR	warm	Chr_39	6575001	6576000	5
RR	warm	Chr_39	11269001	11270000	5	gene-LOC115179490	Exosome complex exonuclease RRP44
RR	warm	Chr_40	22025001	22026000	14	gene-gys2;gene-spx;gene-LOC115180453	Glycogen [starch] synthase, liver;Spexin prohormone 1;Vesicle transport protein GOT1B
RR	cold	Chr_03	54793001	54794000	5
RR	cold	Chr_07	38722001	38723000	5	gene-LOC115197363	Ras association domain-containing protein 8
RR	cold	Chr_12	41742001	41743000	5
RR	cold	Chr_12	59866001	59867000	6	gene-LOC115202582	Toll-like receptor 8
RR	cold	Chr_13	86568001	86569000	5	gene-LOC115206675;gene-LOC115206676	Intraflagellar transport protein 20 homolog;NA
RR	cold	Chr_14	82728001	82729000	20	gene-LOC115147666	Endothelial zinc finger protein induced by tumor necrosis factor alpha
RR	cold	Chr_16	46267001	46268000	7
RR	cold	Chr_19	35827001	35828000	5	gene-ercc6l;gene-LOC115154460	DNA excision repair protein ERCC-6-like;Arf-GAP with Rho-GAP domain, ANK repeat and PH domain-containing protein 1
RR	cold	Chr_28	19556001	19557000	5	gene-LOC115165728	Prickle planar cell polarity protein 3
RR	cold	Chr_34	10902001	10903000	6	gene-LOC115173561	Cyclic AMP-dependent transcription factor ATF-6 beta
RR	cold	Chr_39	6665001	6666000	5	gene-LOC115179321	SLAM family member 7

## Sheet: Table_S3
Table S3. Results of GO (gene ontology) term enrichment analysis of genes associated with differentially methylated regions (DMRs) in each cross due to temperature treatments.
AA
warm - cold > 0.35
#@ Number of genes: 42392
#@ Number of genes with GO IDs: 39355
#@ Number of genes for test: 125
categ	GO.ID	Term	Annotated	Significant	Expected	weightFisher	p.adj	genes	geneNames
BP	GO:0010748	negative regulation of long-chain fatty ...	12	2	0.04	0.00067	1	gene-LOC115154910;gene-LOC115172667	RAC-beta serine/threonine-protein kinase-like;RAC-alpha serine/threonine-protein kinase-like
BP	GO:0140052	cellular response to oxidised low-densit...	12	2	0.04	0.00067	1	gene-LOC115168409;gene-LOC115172667	androgen-dependent TFPI-regulating protein-like;RAC-alpha serine/threonine-protein kinase-like
BP	GO:0007084	mitotic nuclear envelope reassembly	19	2	0.06	0.00172	1	gene-nup155;gene-LOC115162511	nucleoporin 155;protein ELYS-like
BP	GO:0032287	peripheral nervous system myelin mainten...	20	2	0.06	0.00191	1	gene-LOC115154910;gene-LOC115172667	RAC-beta serine/threonine-protein kinase-like;RAC-alpha serine/threonine-protein kinase-like
BP	GO:0010918	positive regulation of mitochondrial mem...	22	2	0.07	0.00231	1	gene-LOC115154910;gene-LOC115172667	RAC-beta serine/threonine-protein kinase-like;RAC-alpha serine/threonine-protein kinase-like
BP	GO:0008340	determination of adult lifespan	27	2	0.09	0.00347	1	gene-atm;gene-LOC115151452	ATM serine/threonine kinase;phosphatidylinositol 3
BP	GO:0060644	mammary gland epithelial cell differenti...	28	2	0.09	0.00373	1	gene-LOC115154910;gene-LOC115172667	RAC-beta serine/threonine-protein kinase-like;RAC-alpha serine/threonine-protein kinase-like
BP	GO:0045725	positive regulation of glycogen biosynth...	32	2	0.1	0.00486	1	gene-LOC115154910;gene-LOC115172667	RAC-beta serine/threonine-protein kinase-like;RAC-alpha serine/threonine-protein kinase-like
BP	GO:0050774	negative regulation of dendrite morphoge...	56	3	0.18	0.00538	1	gene-LOC115199975;gene-LOC115154819	citron Rho-interacting kinase-like;serine/threonine-protein phosphatase 2B catalytic subunit alpha isoform-like
BP	GO:0010763	positive regulation of fibroblast migrat...	34	2	0.11	0.00547	1	gene-LOC115165017;gene-LOC115172667	discoidin domain-containing receptor 2-like;RAC-alpha serine/threonine-protein kinase-like
BP	GO:0051091	positive regulation of DNA-binding trans...	508	5	1.65	0.006	1	gene-LOC115194244;gene-LOC115154819;gene-LOC115165017;gene-LOC115172667	peroxisome proliferator-activated receptor gamma coactivator 1-alpha-like;serine/threonine-protein phosphatase 2B catalytic subunit alpha isoform-like;discoidin domain-containing receptor 2-like;RAC-alpha serine/threonine-protein kinase-like
BP	GO:0060734	regulation of endoplasmic reticulum stre...	2	1	0.01	0.00648	1	gene-eif2ak3	eukaryotic translation initiation factor 2 alpha kinase 3
BP	GO:1905843	regulation of cellular response to gamma...	2	1	0.01	0.00648	1	gene-atm	ATM serine/threonine kinase
BP	GO:0002331	pre-B cell allelic exclusion	2	1	0.01	0.00648	1	gene-atm	ATM serine/threonine kinase
BP	GO:1905045	negative regulation of Schwann cell prol...	2	1	0.01	0.00648	1	gene-LOC115176051	ceramide synthase 2-like
BP	GO:0030889	negative regulation of B cell proliferat...	43	2	0.14	0.00864	1	gene-atm;gene-LOC115151452	ATM serine/threonine kinase;phosphatidylinositol 3
BP	GO:2000402	negative regulation of lymphocyte migrat...	45	2	0.15	0.00943	1	gene-LOC115168409;gene-LOC115172667	androgen-dependent TFPI-regulating protein-like;RAC-alpha serine/threonine-protein kinase-like
BP	GO:0072413	signal transduction involved in mitotic ...	73	3	0.24	0.00955	1	gene-LOC115148700	centromere/kinetochore protein zw10 homolog
BP	GO:1900148	negative regulation of Schwann cell migr...	3	1	0.01	0.0097	1	gene-LOC115176051	ceramide synthase 2-like
BP	GO:0019265	glycine biosynthetic process, by transam...	3	1	0.01	0.0097	1	gene-LOC115156690	serine--pyruvate aminotransferase-like
BP	GO:1990737	response to manganese-induced endoplasmi...	3	1	0.01	0.0097	1	gene-eif2ak3	eukaryotic translation initiation factor 2 alpha kinase 3
BP	GO:0085032	modulation by symbiont of host I-kappaB ...	3	1	0.01	0.0097	1	gene-LOC115167930	uncharacterized LOC115167930
BP	GO:0100002	negative regulation of protein kinase ac...	3	1	0.01	0.0097	1	gene-LOC115172667	RAC-alpha serine/threonine-protein kinase-like
BP	GO:0045659	negative regulation of neutrophil differ...	3	1	0.01	0.0097	1	gene-LOC115151452	phosphatidylinositol 3
BP	GO:0036228	protein localization to nuclear inner me...	3	1	0.01	0.0097	1	gene-nup155	nucleoporin 155
BP	GO:0048160	primary follicle stage	3	1	0.01	0.0097	1	gene-LOC115149534	YTH domain-containing protein 1-like
BP	GO:0150105	protein localization to cell-cell juncti...	50	2	0.16	0.01155	1	gene-LOC115149555;gene-LOC115157525	cingulin-like protein 1;rho guanine nucleotide exchange factor 18-like
BP	GO:0071156	regulation of cell cycle arrest	164	4	0.53	0.01255	1	gene-LOC115208451;gene-LOC115154910	replication stress response regulator SDE2-like;RAC-beta serine/threonine-protein kinase-like
BP	GO:0072434	signal transduction involved in mitotic ...	4	1	0.01	0.01292	1	gene-atm	ATM serine/threonine kinase
BP	GO:0009436	glyoxylate catabolic process	4	1	0.01	0.01292	1	gene-LOC115156690	serine--pyruvate aminotransferase-like
BP	GO:0060709	glycogen cell differentiation involved i...	4	1	0.01	0.01292	1	gene-LOC115172667	RAC-alpha serine/threonine-protein kinase-like
BP	GO:0097695	establishment of protein-containing comp...	4	1	0.01	0.01292	1	gene-atm	ATM serine/threonine kinase
BP	GO:0071486	cellular response to high light intensit...	4	1	0.01	0.01292	1	gene-LOC115154910	RAC-beta serine/threonine-protein kinase-like
BP	GO:0030070	insulin processing	4	1	0.01	0.01292	1	gene-LOC115153213	neuroendocrine convertase 2-like
BP	GO:1905528	positive regulation of Golgi lumen acidi...	4	1	0.01	0.01292	1	gene-LOC115151429	ubiquitin-protein ligase E3A-like
BP	GO:0090721	primary adaptive immune response involvi...	4	1	0.01	0.01292	1	gene-LOC115174915	transcription regulator protein BACH2-like
BP	GO:0042066	perineurial glial growth	4	1	0.01	0.01292	1	gene-LOC115148836	sodium- and chloride-dependent GABA transporter ine-like
BP	GO:0035037	sperm entry	4	1	0.01	0.01292	1	gene-LOC115151429	ubiquitin-protein ligase E3A-like
BP	GO:0097473	retinal rod cell apoptotic process	4	1	0.01	0.01292	1	gene-LOC115154910	RAC-beta serine/threonine-protein kinase-like
BP	GO:1904884	positive regulation of telomerase cataly...	4	1	0.01	0.01292	1	gene-atm	ATM serine/threonine kinase
BP	GO:0061723	glycophagy	4	1	0.01	0.01292	1	gene-stbd1	starch binding domain 1
BP	GO:1900034	regulation of cellular response to heat	58	2	0.19	0.01532	1	gene-atm;gene-nup155	ATM serine/threonine kinase;nucleoporin 155
BP	GO:0120045	stereocilium maintenance	5	1	0.02	0.01612	1	gene-LOC115159590	taperin-like
BP	GO:1904978	regulation of endosome organization	5	1	0.02	0.01612	1	gene-scarb2	scavenger receptor class B member 2
BP	GO:0097694	establishment of RNA localization to tel...	5	1	0.02	0.01612	1	gene-atm	ATM serine/threonine kinase
BP	GO:0000301	retrograde transport, vesicle recycling ...	5	1	0.02	0.01612	1	gene-LOC115154268	homeobox protein cut-like 1
BP	GO:0071464	cellular response to hydrostatic pressur...	5	1	0.02	0.01612	1	gene-LOC115156658	phosphatidylinositol 4
BP	GO:0018872	arsonoacetate metabolic process	5	1	0.02	0.01612	1	gene-LOC115147246	arsenite methyltransferase-like
BP	GO:1990418	response to insulin-like growth factor s...	5	1	0.02	0.01612	1	gene-LOC115172667	RAC-alpha serine/threonine-protein kinase-like
BP	GO:0046103	inosine biosynthetic process	5	1	0.02	0.01612	1	gene-adal	adenosine deaminase like
BP	GO:0007094	mitotic spindle assembly checkpoint	61	2	0.2	0.01686	1	gene-atm;gene-LOC115148700	ATM serine/threonine kinase;centromere/kinetochore protein zw10 homolog
BP	GO:0014065	phosphatidylinositol 3-kinase signaling	377	3	1.22	0.01846	1	gene-LOC115156658;gene-LOC115172667	phosphatidylinositol 4;RAC-alpha serine/threonine-protein kinase-like
BP	GO:0006977	DNA damage response, signal transduction...	65	2	0.21	0.019	1	gene-atm;gene-LOC115154900	ATM serine/threonine kinase;CCR4-NOT transcription complex subunit 6-like
BP	GO:0007091	metaphase/anaphase transition of mitotic...	97	3	0.31	0.01902	1	gene-LOC115199975	citron Rho-interacting kinase-like
BP	GO:0110099	negative regulation of calcium import in...	6	1	0.02	0.01931	1	gene-LOC115172667	RAC-alpha serine/threonine-protein kinase-like
BP	GO:1905123	regulation of glucosylceramidase activit...	6	1	0.02	0.01931	1	gene-scarb2	scavenger receptor class B member 2
BP	GO:0000425	pexophagy	6	1	0.02	0.01931	1	gene-atm	ATM serine/threonine kinase
BP	GO:0031204	posttranslational protein targeting to m...	6	1	0.02	0.01931	1	gene-sec63	SEC63 homolog
BP	GO:2001142	nicotinate transport	6	1	0.02	0.01931	1	gene-LOC115179640	solute carrier family 22 member 13-like
BP	GO:0019448	L-cysteine catabolic process	6	1	0.02	0.01931	1	gene-LOC115156690	serine--pyruvate aminotransferase-like
BP	GO:0051497	negative regulation of stress fiber asse...	67	2	0.22	0.02011	1	gene-LOC115149555;gene-LOC115157525	cingulin-like protein 1;rho guanine nucleotide exchange factor 18-like
BP	GO:0086024	adenylate cyclase-activating adrenergic ...	7	1	0.02	0.0225	1	gene-LOC115156746	cAMP-specific 3'
BP	GO:0007231	osmosensory signaling pathway	7	1	0.02	0.0225	1	gene-LOC115164852	transient receptor potential cation channel subfamily V member 4-like
BP	GO:0006154	adenosine catabolic process	7	1	0.02	0.0225	1	gene-adal	adenosine deaminase like
BP	GO:0031999	negative regulation of fatty acid beta-o...	7	1	0.02	0.0225	1	gene-LOC115172667	RAC-alpha serine/threonine-protein kinase-like
BP	GO:0032057	negative regulation of translational ini...	7	1	0.02	0.0225	1	gene-eif2ak3	eukaryotic translation initiation factor 2 alpha kinase 3
BP	GO:0032079	positive regulation of endodeoxyribonucl...	7	1	0.02	0.0225	1	gene-LOC115172667	RAC-alpha serine/threonine-protein kinase-like
BP	GO:0006657	CDP-choline pathway	7	1	0.02	0.0225	1	gene-LOC115156767	choline-phosphate cytidylyltransferase A-like
BP	GO:0044029	hypomethylation of CpG island	7	1	0.02	0.0225	1	gene-LOC115156658	phosphatidylinositol 4
BP	GO:0048009	insulin-like growth factor receptor sign...	73	2	0.24	0.02361	1	gene-eif2ak3;gene-LOC115172667	eukaryotic translation initiation factor 2 alpha kinase 3;RAC-alpha serine/threonine-protein kinase-like
BP	GO:0086003	cardiac muscle cell contraction	146	5	0.47	0.02486	1	gene-LOC115156658	phosphatidylinositol 4
BP	GO:0045785	positive regulation of cell adhesion	783	5	2.54	0.02514	1	gene-atm;gene-LOC115154819	ATM serine/threonine kinase;serine/threonine-protein phosphatase 2B catalytic subunit alpha isoform-like
BP	GO:0046326	positive regulation of glucose import	76	2	0.25	0.02544	1	gene-LOC115154910;gene-LOC115172667	RAC-beta serine/threonine-protein kinase-like;RAC-alpha serine/threonine-protein kinase-like
BP	GO:0071500	cellular response to nitrosative stress	8	1	0.03	0.02567	1	gene-atm	ATM serine/threonine kinase
BP	GO:1903244	positive regulation of cardiac muscle hy...	8	1	0.03	0.02567	1	gene-LOC115154819	serine/threonine-protein phosphatase 2B catalytic subunit alpha isoform-like
BP	GO:0032929	negative regulation of superoxide anion ...	8	1	0.03	0.02567	1	gene-LOC115172667	RAC-alpha serine/threonine-protein kinase-like
BP	GO:0002574	thrombocyte differentiation	8	1	0.03	0.02567	1	gene-LOC115195661	serine/threonine-protein kinase greatwall-like
BP	GO:1903626	positive regulation of DNA catabolic pro...	8	1	0.03	0.02567	1	gene-atm	ATM serine/threonine kinase
BP	GO:0034230	enkephalin processing	8	1	0.03	0.02567	1	gene-LOC115153213	neuroendocrine convertase 2-like
BP	GO:2001171	positive regulation of ATP biosynthetic ...	8	1	0.03	0.02567	1	gene-LOC115194244	peroxisome proliferator-activated receptor gamma coactivator 1-alpha-like
BP	GO:0033129	positive regulation of histone phosphory...	8	1	0.03	0.02567	1	gene-atm	ATM serine/threonine kinase
BP	GO:0021796	cerebral cortex regionalization	8	1	0.03	0.02567	1	gene-LOC115179811	transformer-2 protein homolog beta-like
BP	GO:0030242	autophagy of peroxisome	15	2	0.05	0.02858	1	gene-LOC115195664	acyl-CoA-binding domain-containing protein 5A-like
BP	GO:0050819	negative regulation of coagulation	106	2	0.34	0.02866	1	gene-LOC115194199	heparan sulfate glucosamine 3-O-sulfotransferase 5
BP	GO:0034356	NAD biosynthesis via nicotinamide ribosi...	9	1	0.03	0.02883	1	gene-LOC115179640	solute carrier family 22 member 13-like
BP	GO:0042758	long-chain fatty acid catabolic process	9	1	0.03	0.02883	1	gene-LOC115168409	androgen-dependent TFPI-regulating protein-like
BP	GO:2000653	regulation of genetic imprinting	9	1	0.03	0.02883	1	gene-LOC115156658	phosphatidylinositol 4
BP	GO:0002175	protein localization to paranode region ...	9	1	0.03	0.02883	1	gene-LOC115198187	contactin-associated protein 1-like
BP	GO:0000086	G2/M transition of mitotic cell cycle	303	3	0.98	0.02914	1	gene-LOC115195661;gene-LOC115199975	serine/threonine-protein kinase greatwall-like;citron Rho-interacting kinase-like
BP	GO:0097009	energy homeostasis	83	2	0.27	0.02994	1	gene-LOC115194244;gene-LOC115156658	peroxisome proliferator-activated receptor gamma coactivator 1-alpha-like;phosphatidylinositol 4
BP	GO:0046329	negative regulation of JNK cascade	84	2	0.27	0.03061	1	gene-LOC115163229;gene-LOC115172667	histone-lysine N-methyltransferase MECOM-like;RAC-alpha serine/threonine-protein kinase-like
BP	GO:0034103	regulation of tissue remodeling	152	3	0.49	0.03155	1	gene-LOC115165017	discoidin domain-containing receptor 2-like
BP	GO:0086091	regulation of heart rate by cardiac cond...	86	2	0.28	0.03196	1	gene-LOC115148230;gene-LOC115168550	G protein-activated inward rectifier potassium channel 4-like;potassium voltage-gated channel subfamily D member 3-like
BP	GO:0000056	ribosomal small subunit export from nucl...	10	1	0.03	0.03198	1	gene-nup88	nucleoporin 88
BP	GO:1903721	positive regulation of I-kappaB phosphor...	10	1	0.03	0.03198	1	gene-LOC115172667	RAC-alpha serine/threonine-protein kinase-like
BP	GO:0050975	sensory perception of touch	10	1	0.03	0.03198	1	gene-LOC115156748	ras-related protein Rab-3A-like
BP	GO:0008630	intrinsic apoptotic signaling pathway in...	153	3	0.5	0.03222	1	gene-atm;gene-LOC115156691	ATM serine/threonine kinase;bcl-2-related ovarian killer protein homolog A-like
BP	GO:1990090	cellular response to nerve growth factor...	108	3	0.35	0.03282	1	gene-LOC115194270;gene-LOC115172667	arf-GAP with coiled-coil;RAC-alpha serine/threonine-protein kinase-like
BP	GO:0086065	cell communication involved in cardiac c...	105	4	0.34	0.03429	1	gene-LOC115168550	potassium voltage-gated channel subfamily D member 3-like
BP	GO:0051170	import into nucleus	267	4	0.87	0.03445	1	gene-LOC115174915	transcription regulator protein BACH2-like
BP	GO:0000055	ribosomal large subunit export from nucl...	11	1	0.04	0.03512	1	gene-nup88	nucleoporin 88
BP	GO:0003332	negative regulation of extracellular mat...	11	1	0.04	0.03512	1	gene-LOC115168409	androgen-dependent TFPI-regulating protein-like
BP	GO:1905205	positive regulation of connective tissue...	11	1	0.04	0.03512	1	gene-LOC115154819	serine/threonine-protein phosphatase 2B catalytic subunit alpha isoform-like
BP	GO:0000972	transcription-dependent tethering of RNA...	11	1	0.04	0.03512	1	gene-nup155	nucleoporin 155
BP	GO:0097039	protein linear polyubiquitination	11	1	0.04	0.03512	1	gene-LOC115157031	E3 ubiquitin-protein ligase RNF31-like
BP	GO:0033634	positive regulation of cell-cell adhesio...	11	1	0.04	0.03512	1	gene-LOC115198872	podocalyxin-like
BP	GO:0042853	L-alanine catabolic process	11	1	0.04	0.03512	1	gene-LOC115156690	serine--pyruvate aminotransferase-like
BP	GO:0072656	maintenance of protein location in mitoc...	11	1	0.04	0.03512	1	gene-LOC115172667	RAC-alpha serine/threonine-protein kinase-like
BP	GO:0110104	mRNA alternative polyadenylation	11	1	0.04	0.03512	1	gene-LOC115149534	YTH domain-containing protein 1-like
BP	GO:0010606	positive regulation of cytoplasmic mRNA ...	11	1	0.04	0.03512	1	gene-LOC115154900	CCR4-NOT transcription complex subunit 6-like
BP	GO:0006983	ER overload response	12	1	0.04	0.03826	1	gene-eif2ak3	eukaryotic translation initiation factor 2 alpha kinase 3
BP	GO:0031642	negative regulation of myelination	12	1	0.04	0.03826	1	gene-eif2ak3	eukaryotic translation initiation factor 2 alpha kinase 3
BP	GO:0045656	negative regulation of monocyte differen...	12	1	0.04	0.03826	1	gene-LOC115151452	phosphatidylinositol 3
BP	GO:0070966	nuclear-transcribed mRNA catabolic proce...	12	1	0.04	0.03826	1	gene-LOC115154900	CCR4-NOT transcription complex subunit 6-like
BP	GO:1905671	regulation of lysosome organization	12	1	0.04	0.03826	1	gene-scarb2	scavenger receptor class B member 2
BP	GO:0071205	protein localization to juxtaparanode re...	12	1	0.04	0.03826	1	gene-LOC115198187	contactin-associated protein 1-like
BP	GO:0070475	rRNA base methylation	12	1	0.04	0.03826	1	gene-fdxacb1	ferredoxin-fold anticodon binding domain containing 1
BP	GO:0006621	protein retention in ER lumen	12	1	0.04	0.03826	1	gene-LOC115200263	ER lumen protein-retaining receptor 3-like
BP	GO:0051321	meiotic cell cycle	354	3	1.15	0.04117	1	gene-sycp3;gene-LOC115148700	synaptonemal complex protein 3;centromere/kinetochore protein zw10 homolog
BP	GO:0002854	positive regulation of T cell mediated c...	13	1	0.04	0.04138	1	gene-LOC115179640	solute carrier family 22 member 13-like
BP	GO:0048790	maintenance of presynaptic active zone s...	13	1	0.04	0.04138	1	gene-LOC115156748	ras-related protein Rab-3A-like
BP	GO:0006975	DNA damage induced protein phosphorylati...	13	1	0.04	0.04138	1	gene-atm	ATM serine/threonine kinase
BP	GO:0060736	prostate gland growth	13	1	0.04	0.04138	1	gene-LOC115151429	ubiquitin-protein ligase E3A-like
BP	GO:1904354	negative regulation of telomere capping	13	1	0.04	0.04138	1	gene-atm	ATM serine/threonine kinase
BP	GO:0007021	tubulin complex assembly	13	1	0.04	0.04138	1	gene-arl2	ADP ribosylation factor like GTPase 2
BP	GO:2000074	regulation of type B pancreatic cell dev...	13	1	0.04	0.04138	1	gene-LOC115172667	RAC-alpha serine/threonine-protein kinase-like
BP	GO:0051292	nuclear pore complex assembly	13	1	0.04	0.04138	1	gene-LOC115162511	protein ELYS-like
BP	GO:0090091	positive regulation of extracellular mat...	13	1	0.04	0.04138	1	gene-LOC115165017	discoidin domain-containing receptor 2-like
BP	GO:1901844	regulation of cell communication by elec...	13	1	0.04	0.04138	1	gene-LOC115156746	cAMP-specific 3'
BP	GO:0002931	response to ischemia	101	2	0.33	0.0428	1	gene-LOC115167861;gene-LOC115172667	protein lifeguard 2-like;RAC-alpha serine/threonine-protein kinase-like
BP	GO:0021759	globus pallidus development	14	1	0.05	0.04449	1	gene-kcnc1	potassium voltage-gated channel subfamily C member 1
BP	GO:0015917	aminophospholipid transport	14	1	0.05	0.04449	1	gene-scarb2	scavenger receptor class B member 2
BP	GO:0035655	interleukin-18-mediated signaling pathwa...	14	1	0.05	0.04449	1	gene-LOC115172667	RAC-alpha serine/threonine-protein kinase-like
BP	GO:0001541	ovarian follicle development	104	2	0.34	0.04511	1	gene-atm;gene-LOC115151429	ATM serine/threonine kinase;ubiquitin-protein ligase E3A-like
BP	GO:1990089	response to nerve growth factor	123	4	0.4	0.04649	1	gene-kcnc1	potassium voltage-gated channel subfamily C member 1
BP	GO:2000270	negative regulation of fibroblast apopto...	15	1	0.05	0.04759	1	gene-LOC115156658	phosphatidylinositol 4
BP	GO:0098914	membrane repolarization during atrial ca...	15	1	0.05	0.04759	1	gene-LOC115148230	G protein-activated inward rectifier potassium channel 4-like
BP	GO:1901898	negative regulation of relaxation of car...	15	1	0.05	0.04759	1	gene-LOC115156746	cAMP-specific 3'
BP	GO:1900182	positive regulation of protein localizat...	109	2	0.35	0.04907	1	gene-eif2ak3;gene-LOC115172667	eukaryotic translation initiation factor 2 alpha kinase 3;RAC-alpha serine/threonine-protein kinase-like
CC	GO:0008076	voltage-gated potassium channel complex	222	5	0.7	0.00072	1	gene-LOC115179633;gene-kcnc1;gene-LOC115148230;gene-LOC115156659;gene-LOC115168550	potassium voltage-gated channel subfamily V member 1-like;potassium voltage-gated channel subfamily C member 1;G protein-activated inward rectifier potassium channel 4-like;calcium-activated potassium channel subunit beta-2-like;potassium voltage-gated channel subfamily D member 3-like
CC	GO:0036057	slit diaphragm	20	2	0.06	0.00181	1	gene-LOC115198872;gene-LOC115154819	podocalyxin-like;serine/threonine-protein phosphatase 2B catalytic subunit alpha isoform-like
CC	GO:0031207	Sec62/Sec63 complex	1	1	0	0.00316	1	gene-sec63	SEC63 homolog
CC	GO:0005829	cytosol	7890	38	24.94	0.00339	1	gene-LOC115200241;gene-LOC115162492;gene-LOC115167930;gene-arl2;gene-LOC115197059;gene-LOC115198793;gene-LOC115198873;gene-LOC115199975;gene-atm;gene-LOC115208016;gene-LOC115208451;gene-LOC115147246;gene-LOC115149639;gene-LOC115148700;gene-LOC115151429;gene-LOC115151452;gene-LOC115154268;gene-LOC115154819;gene-LOC115154892;gene-LOC115154891;gene-LOC115154900;gene-LOC115154910;gene-LOC115156746;ge…	GTPase IMAP family member 7-like;calcium-binding protein 5-like;uncharacterized LOC115167930;ADP ribosylation factor like GTPase 2;DENN domain-containing protein 5B-like;sulfotransferase 4A1-like;muskelin-like;citron Rho-interacting kinase-like;ATM serine/threonine kinase;engulfment and cell motility protein 2-like;replication stress response regulator SDE2-like;arsenite methyltransferase-like;ub…
CC	GO:0001726	ruffle	437	5	1.38	0.00529	1	gene-LOC115198872;gene-LOC115198873;gene-LOC115199975;gene-LOC115204705	podocalyxin-like;muskelin-like;citron Rho-interacting kinase-like;layilin-like
CC	GO:0005782	peroxisomal matrix	47	2	0.15	0.00976	1	gene-atm;gene-LOC115156690	ATM serine/threonine kinase;serine--pyruvate aminotransferase-like
CC	GO:0070939	Dsl1/NZR complex	4	1	0.01	0.01259	1	gene-LOC115148700	centromere/kinetochore protein zw10 homolog
CC	GO:1990423	RZZ complex	4	1	0.01	0.01259	1	gene-LOC115148700	centromere/kinetochore protein zw10 homolog
CC	GO:0097038	perinuclear endoplasmic reticulum	54	2	0.17	0.01274	1	gene-LOC115168550;gene-LOC115173959	potassium voltage-gated channel subfamily D member 3-like;oxysterol-binding protein-related protein 3-like
CC	GO:0044611	nuclear pore inner ring	5	1	0.02	0.01571	1	gene-nup155	nucleoporin 155
CC	GO:0005943	phosphatidylinositol 3-kinase complex, c...	7	1	0.02	0.02192	1	gene-LOC115156658	phosphatidylinositol 4
CC	GO:0071797	LUBAC complex	9	1	0.03	0.0281	1	gene-LOC115157031	E3 ubiquitin-protein ligase RNF31-like
CC	GO:0030891	VCB complex	9	1	0.03	0.0281	1	gene-LOC115195883	cullin-2
CC	GO:0042587	glycogen granule	10	1	0.03	0.03117	1	gene-LOC115156767	choline-phosphate cytidylyltransferase A-like
CC	GO:0000800	lateral element	13	1	0.04	0.04033	1	gene-sycp3	synaptonemal complex protein 3
CC	GO:0098844	postsynaptic endocytic zone membrane	13	1	0.04	0.04033	1	gene-LOC115204234	dynamin-2
CC	GO:0005944	phosphatidylinositol 3-kinase complex, c...	14	1	0.04	0.04337	1	gene-LOC115156658	phosphatidylinositol 4
CC	GO:0120044	stereocilium base	16	1	0.05	0.04941	1	gene-LOC115159590	taperin-like
CC	GO:0032797	SMN complex	16	1	0.05	0.04941	1	gene-ddx20	DEAD-box helicase 20
CC	GO:0033010	paranodal junction	16	1	0.05	0.04941	1	gene-LOC115198187	contactin-associated protein 1-like
MF	GO:0016303	1-phosphatidylinositol-3-kinase activity	21	2	0.07	0.0023	1	gene-atm;gene-LOC115156658	ATM serine/threonine kinase;phosphatidylinositol 4
MF	GO:0008013	beta-catenin binding	172	4	0.59	0.0029	1	gene-LOC115156660;gene-LOC115156765;gene-LOC115169476;gene-LOC115169712	F-box-like/WD repeat-containing protein TBL1XR1;segment polarity protein dishevelled homolog DVL-3-like;uncharacterized LOC115169476;catenin delta-2-like
MF	GO:0070042	rRNA (uridine-N3-)-methyltransferase act...	1	1	0	0.0034	1	gene-fdxacb1	ferredoxin-fold anticodon binding domain containing 1
MF	GO:0062154	N6-mAMP deaminase activity	1	1	0	0.0034	1	gene-adal	adenosine deaminase like
MF	GO:0030374	nuclear receptor transcription coactivat...	90	3	0.31	0.0037	1	gene-LOC115194244;gene-LOC115154892;gene-LOC115154900	peroxisome proliferator-activated receptor gamma coactivator 1-alpha-like;steroid receptor RNA activator 1-like;CCR4-NOT transcription complex subunit 6-like
MF	GO:0015098	molybdate ion transmembrane transporter ...	2	1	0.01	0.0068	1	gene-LOC115167865	molybdate-anion transporter-like
MF	GO:0004655	porphobilinogen synthase activity	2	1	0.01	0.0068	1	gene-LOC115159587	delta-aminolevulinic acid dehydratase-like
MF	GO:0030487	inositol-4,5-bisphosphate 5-phosphatase ...	2	1	0.01	0.0068	1	gene-LOC115151452	phosphatidylinositol 3
MF	GO:0004760	serine-pyruvate transaminase activity	2	1	0.01	0.0068	1	gene-LOC115156690	serine--pyruvate aminotransferase-like
MF	GO:0017056	structural constituent of nuclear pore	44	2	0.15	0.01	1	gene-nup88;gene-nup155	nucleoporin 88;nucleoporin 155
MF	GO:0019237	centromeric DNA binding	3	1	0.01	0.0102	1	gene-LOC115148700	centromere/kinetochore protein zw10 homolog
MF	GO:0004677	DNA-dependent protein kinase activity	3	1	0.01	0.0102	1	gene-atm	ATM serine/threonine kinase
MF	GO:0008453	alanine-glyoxylate transaminase activity	3	1	0.01	0.0102	1	gene-LOC115156690	serine--pyruvate aminotransferase-like
MF	GO:0072555	17-beta-ketosteroid reductase activity	3	1	0.01	0.0102	1	gene-LOC115148835	dehydrogenase/reductase SDR family member 11
MF	GO:0030791	arsenite methyltransferase activity	4	1	0.01	0.0136	1	gene-LOC115147246	arsenite methyltransferase-like
MF	GO:0002153	steroid receptor RNA activator RNA bindi...	4	1	0.01	0.0136	1	gene-LOC115154892	steroid receptor RNA activator 1-like
MF	GO:0000253	3-keto sterol reductase activity	4	1	0.01	0.0136	1	gene-LOC115148835	dehydrogenase/reductase SDR family member 11
MF	GO:0030792	methylarsonite methyltransferase activit...	5	1	0.02	0.017	1	gene-LOC115147246	arsenite methyltransferase-like
MF	GO:2001070	starch binding	5	1	0.02	0.017	1	gene-stbd1	starch binding domain 1
MF	GO:0005118	sevenless binding	5	1	0.02	0.017	1	gene-gprc5c	G protein-coupled receptor class C group 5 member C
MF	GO:0001602	pancreatic polypeptide receptor activity	5	1	0.02	0.017	1	gene-LOC115160261	alpha-1A adrenergic receptor-like
MF	GO:0017124	SH3 domain binding	290	4	0.99	0.0177	1	gene-LOC115198187;gene-LOC115199975;gene-LOC115208016;gene-LOC115151452	contactin-associated protein 1-like;citron Rho-interacting kinase-like;engulfment and cell motility protein 2-like;phosphatidylinositol 3
MF	GO:0031210	phosphatidylcholine binding	61	2	0.21	0.0186	1	gene-scarb2;gene-LOC115156767	scavenger receptor class B member 2;choline-phosphate cytidylyltransferase A-like
MF	GO:0038062	protein tyrosine kinase collagen recepto...	6	1	0.02	0.0203	1	gene-LOC115165017	discoidin domain-containing receptor 2-like
MF	GO:0004694	eukaryotic translation initiation factor...	6	1	0.02	0.0203	1	gene-eif2ak3	eukaryotic translation initiation factor 2 alpha kinase 3
MF	GO:0005046	KDEL sequence binding	6	1	0.02	0.0203	1	gene-LOC115200263	ER lumen protein-retaining receptor 3-like
MF	GO:0090416	nicotinate transmembrane transporter act...	6	1	0.02	0.0203	1	gene-LOC115179640	solute carrier family 22 member 13-like
MF	GO:0086089	voltage-gated potassium channel activity...	7	1	0.02	0.0237	1	gene-LOC115148230	G protein-activated inward rectifier potassium channel 4-like
MF	GO:1990254	keratin filament binding	7	1	0.02	0.0237	1	gene-LOC115173875	protein FAM83H-like
MF	GO:0004105	choline-phosphate cytidylyltransferase a...	7	1	0.02	0.0237	1	gene-LOC115156767	choline-phosphate cytidylyltransferase A-like
MF	GO:0005250	A-type (transient outward) potassium cha...	8	1	0.03	0.027	1	gene-LOC115168550	potassium voltage-gated channel subfamily D member 3-like
MF	GO:0051425	PTB domain binding	8	1	0.03	0.027	1	gene-LOC115151452	phosphatidylinositol 3
MF	GO:0051721	protein phosphatase 2A binding	78	2	0.27	0.0293	1	gene-LOC115195661;gene-LOC115172667	serine/threonine-protein kinase greatwall-like;RAC-alpha serine/threonine-protein kinase-like
MF	GO:0001601	peptide YY receptor activity	9	1	0.03	0.0303	1	gene-LOC115160261	alpha-1A adrenergic receptor-like
MF	GO:0030235	nitric-oxide synthase regulator activity	9	1	0.03	0.0303	1	gene-LOC115172667	RAC-alpha serine/threonine-protein kinase-like
MF	GO:0070140	SUMO-specific isopeptidase activity	11	1	0.04	0.0369	1	gene-LOC115167859	sentrin-specific protease 1-like
MF	GO:1902282	voltage-gated potassium channel activity...	13	1	0.04	0.0435	1	gene-LOC115168550	potassium voltage-gated channel subfamily D member 3-like
MF	GO:0099104	potassium channel activator activity	13	1	0.04	0.0435	1	gene-LOC115172667	RAC-alpha serine/threonine-protein kinase-like
MF	GO:0052812	phosphatidylinositol-3,4-bisphosphate 5-...	14	1	0.05	0.0468	1	gene-LOC115156658	phosphatidylinositol 4
MF	GO:0050656	3'-phosphoadenosine 5'-phosphosulfate bi...	14	1	0.05	0.0468	1	gene-LOC115194199	heparan sulfate glucosamine 3-O-sulfotransferase 5
MF	GO:0003677	DNA binding	5747	27	19.62	0.05	1	gene-LOC115194244;gene-sycp3;gene-LOC115201880;gene-atm;gene-LOC115208450;gene-LOC115152469;gene-LOC115151391;gene-LOC115154892;gene-LOC115156660;gene-LOC115162511;gene-LOC115163229;gene-ddx20;gene-LOC115176051;gene-LOC115179506	peroxisome proliferator-activated receptor gamma coactivator 1-alpha-like;synaptonemal complex protein 3;oocyte zinc finger protein XlCOF7.1-like;ATM serine/threonine kinase;replication stress response regulator SDE2-like;zinc finger protein 271-like;zinc finger protein 135-like;steroid receptor RNA activator 1-like;F-box-like/WD repeat-containing protein TBL1XR1;protein ELYS-like;histone-lysine …
MF	GO:0035005	1-phosphatidylinositol-4-phosphate 3-kin...	15	1	0.05	0.05	1	gene-LOC115156658	phosphatidylinositol 4
AR
warm - cold > 0.35
#@ Number of genes: 42392
#@ Number of genes with GO IDs: 39355
#@ Number of genes for test: 129
categ	GO.ID	Term	Annotated	Significant	Expected	weightFisher	p.adj	genes	geneNames
BP	GO:0006584	catecholamine metabolic process	84	4	0.27	5e-06	0.0775	gene-LOC115168438;gene-LOC115168441;gene-LOC115168440	cytosolic sulfotransferase 3-like;cytosolic sulfotransferase 2-like;cytosolic sulfotransferase 2-like
BP	GO:0035641	locomotory exploration behavior	33	3	0.11	0.00016	0.9294	gene-LOC115198357;gene-dlg4;gene-LOC115156066	neuroligin-2-like;discs large MAGUK scaffold protein 4;sodium-driven chloride bicarbonate exchanger-like
BP	GO:0006805	xenobiotic metabolic process	87	4	0.28	0.00018	0.9294	gene-LOC115153441;gene-LOC115168438;gene-LOC115168441;gene-LOC115168440	glutathione S-transferase A2-like;cytosolic sulfotransferase 3-like;cytosolic sulfotransferase 2-like;cytosolic sulfotransferase 2-like
BP	GO:0051923	sulfation	41	3	0.13	0.00031	1	gene-LOC115168438;gene-LOC115168441;gene-LOC115168440	cytosolic sulfotransferase 3-like;cytosolic sulfotransferase 2-like;cytosolic sulfotransferase 2-like
BP	GO:0007605	sensory perception of sound	303	6	0.97	0.00043	1	gene-LOC115162013;gene-LOC115198996;gene-LOC115201174;gene-LOC115169834;gene-LOC115172840;gene-LOC115180514	alpha-tectorin-like;LHFPL tetraspan subfamily member 3 protein;protocadherin-15-like;paired box protein Pax-3-like;unconventional myosin-VI-like;LHFPL tetraspan subfamily member 3 protein-like
BP	GO:0035864	response to potassium ion	33	3	0.11	0.00075	1	gene-LOC115160310;gene-LOC115200960	potassium voltage-gated channel subfamily C member 1-like;potassium voltage-gated channel subfamily C member 1-like
BP	GO:0021759	globus pallidus development	14	2	0.04	0.00089	1	gene-LOC115160310;gene-LOC115200960	potassium voltage-gated channel subfamily C member 1-like;potassium voltage-gated channel subfamily C member 1-like
BP	GO:0009642	response to light intensity	22	2	0.07	0.00223	1	gene-LOC115160310;gene-LOC115200960	potassium voltage-gated channel subfamily C member 1-like;potassium voltage-gated channel subfamily C member 1-like
BP	GO:0035773	insulin secretion involved in cellular r...	155	3	0.49	0.00263	1	gene-ptprn2;gene-LOC115161409	protein tyrosine phosphatase receptor type N2;receptor-type tyrosine-protein phosphatase-like N
BP	GO:0061619	glycolytic process from mannose through ...	1	1	0	0.00319	1	gene-LOC115191562	mannose-6-phosphate isomerase-like
BP	GO:0035335	peptidyl-tyrosine dephosphorylation	94	3	0.3	0.00342	1	gene-LOC115157389;gene-LOC115161409;gene-LOC115166080	receptor-type tyrosine-protein phosphatase S-like;receptor-type tyrosine-protein phosphatase-like N;tyrosine-protein phosphatase non-receptor type 11-like
BP	GO:0001553	luteinization	28	2	0.09	0.0036	1	gene-LOC115201128;gene-LOC115161409	pleckstrin homology domain-containing family A member 1-like;receptor-type tyrosine-protein phosphatase-like N
BP	GO:0050885	neuromuscular process controlling balanc...	113	3	0.36	0.00572	1	gene-LOC115198357;gene-dlg4;gene-LOC115167346	neuroligin-2-like;discs large MAGUK scaffold protein 4;immunoglobulin superfamily DCC subclass member 3-like
BP	GO:0071774	response to fibroblast growth factor	312	3	0.99	0.00589	1	gene-LOC115160310;gene-LOC115200960	potassium voltage-gated channel subfamily C member 1-like;potassium voltage-gated channel subfamily C member 1-like
BP	GO:0007402	ganglion mother cell fate determination	2	1	0.01	0.00636	1	gene-pou6f2	POU class 6 homeobox 2
BP	GO:0061611	mannose to fructose-6-phosphate metaboli...	2	1	0.01	0.00636	1	gene-LOC115191562	mannose-6-phosphate isomerase-like
BP	GO:1905040	otic placode development	2	1	0.01	0.00636	1	gene-LOC115205274	transcription factor Sox-3
BP	GO:1905342	positive regulation of protein localizat...	2	1	0.01	0.00636	1	gene-trappc12	trafficking protein particle complex 12
BP	GO:1903818	positive regulation of voltage-gated pot...	38	2	0.12	0.00656	1	gene-LOC115160310;gene-LOC115200960	potassium voltage-gated channel subfamily C member 1-like;potassium voltage-gated channel subfamily C member 1-like
BP	GO:0032728	positive regulation of interferon-beta p...	40	2	0.13	0.00725	1	gene-ifih1;gene-LOC115166080	interferon induced with helicase C domain 1;tyrosine-protein phosphatase non-receptor type 11-like
BP	GO:0008210	estrogen metabolic process	40	2	0.13	0.00725	1	gene-LOC115201128;gene-LOC115168440	pleckstrin homology domain-containing family A member 1-like;cytosolic sulfotransferase 2-like
BP	GO:0051085	chaperone cofactor-dependent protein ref...	44	2	0.14	0.00872	1	gene-LOC115154919;gene-LOC115171106	stromal cell-derived factor 2-like;dnaJ homolog subfamily C member 7-like
BP	GO:0010996	response to auditory stimulus	47	2	0.15	0.00991	1	gene-LOC115160310;gene-LOC115200960	potassium voltage-gated channel subfamily C member 1-like;potassium voltage-gated channel subfamily C member 1-like
BP	GO:0007158	neuron cell-cell adhesion	51	2	0.16	0.01159	1	gene-LOC115198357;gene-LOC115166082	neuroligin-2-like;agrin-like
BP	GO:0007630	jump response	4	1	0.01	0.01269	1	gene-LOC115198357	neuroligin-2-like
BP	GO:0051463	negative regulation of cortisol secretio...	4	1	0.01	0.01269	1	gene-LOC115166080	tyrosine-protein phosphatase non-receptor type 11-like
BP	GO:1904034	positive regulation of t-SNARE clusterin...	4	1	0.01	0.01269	1	gene-LOC115198357	neuroligin-2-like
BP	GO:0035264	multicellular organism growth	283	4	0.9	0.01296	1	gene-LOC115201128;gene-LOC115156066;gene-LOC115166080;gene-LOC115170060	pleckstrin homology domain-containing family A member 1-like;sodium-driven chloride bicarbonate exchanger-like;tyrosine-protein phosphatase non-receptor type 11-like;F-box-like/WD repeat-containing protein TBL1XR1
BP	GO:0006105	succinate metabolic process	5	1	0.02	0.01583	1	gene-LOC115150777	succinate--CoA ligase [GDP-forming] subunit beta
BP	GO:0001966	thigmotaxis	5	1	0.02	0.01583	1	gene-LOC115198357	neuroligin-2-like
BP	GO:1904692	positive regulation of type B pancreatic...	5	1	0.02	0.01583	1	gene-LOC115161409	receptor-type tyrosine-protein phosphatase-like N
BP	GO:0061582	intestinal epithelial cell migration	5	1	0.02	0.01583	1	gene-LOC115166080	tyrosine-protein phosphatase non-receptor type 11-like
BP	GO:1904491	protein localization to ciliary transiti...	5	1	0.02	0.01583	1	gene-tctn2	tectonic family member 2
BP	GO:0035965	cardiolipin acyl-chain remodeling	5	1	0.02	0.01583	1	gene-LOC115172268	trifunctional enzyme subunit alpha
BP	GO:0006564	L-serine biosynthetic process	5	1	0.02	0.01583	1	gene-LOC115156035	D-3-phosphoglycerate dehydrogenase-like
BP	GO:0097212	lysosomal membrane organization	5	1	0.02	0.01583	1	gene-atp10b	ATPase phospholipid transporting 10B (putative)
BP	GO:0045887	positive regulation of synaptic growth a...	5	1	0.02	0.01583	1	gene-LOC115166082	agrin-like
BP	GO:0050770	regulation of axonogenesis	528	4	1.68	0.01895	1	gene-LOC115177667;gene-LOC115160530;gene-LOC115156653	uronyl 2-sulfotransferase-like;serine/threonine-protein kinase BRSK2-like;ephrin type-B receptor 3-like
BP	GO:1902856	negative regulation of non-motile cilium...	6	1	0.02	0.01897	1	gene-LOC115157090	microtubule-associated protein tau-like
BP	GO:0033277	abortive mitotic cell cycle	6	1	0.02	0.01897	1	gene-LOC115166080	tyrosine-protein phosphatase non-receptor type 11-like
BP	GO:0035720	intraciliary anterograde transport	6	1	0.02	0.01897	1	gene-LOC115153440	serine/threonine-protein kinase ICK-like
BP	GO:0090176	microtubule cytoskeleton organization in...	6	1	0.02	0.01897	1	gene-LOC115160530	serine/threonine-protein kinase BRSK2-like
BP	GO:0050935	iridophore differentiation	6	1	0.02	0.01897	1	gene-LOC115169794	mediator of RNA polymerase II transcription subunit 12-like
BP	GO:1904871	positive regulation of protein localizat...	6	1	0.02	0.01897	1	gene-LOC115154730	7SK snRNA methylphosphate capping enzyme-like
BP	GO:0048854	brain morphogenesis	69	2	0.22	0.02055	1	gene-LOC115156066;gene-spef2	sodium-driven chloride bicarbonate exchanger-like;sperm flagellar 2
BP	GO:0097116	gephyrin clustering involved in postsyna...	7	1	0.02	0.0221	1	gene-LOC115198357	neuroligin-2-like
BP	GO:0090234	regulation of kinetochore assembly	7	1	0.02	0.0221	1	gene-trappc12	trafficking protein particle complex 12
BP	GO:1904719	positive regulation of AMPA glutamate re...	7	1	0.02	0.0221	1	gene-dlg4	discs large MAGUK scaffold protein 4
BP	GO:0035509	negative regulation of myosin-light-chai...	7	1	0.02	0.0221	1	gene-LOC115201285	myosin phosphatase Rho-interacting protein-like
BP	GO:0032868	response to insulin	499	3	1.59	0.02356	1	gene-LOC115161409;gene-LOC115172268	receptor-type tyrosine-protein phosphatase-like N;trifunctional enzyme subunit alpha
BP	GO:0036503	ERAD pathway	216	4	0.69	0.02468	1	gene-LOC115160530	serine/threonine-protein kinase BRSK2-like
BP	GO:0009298	GDP-mannose biosynthetic process	8	1	0.03	0.02521	1	gene-LOC115191562	mannose-6-phosphate isomerase-like
BP	GO:2000821	regulation of grooming behavior	8	1	0.03	0.02521	1	gene-dlg4	discs large MAGUK scaffold protein 4
BP	GO:0021982	pineal gland development	8	1	0.03	0.02521	1	gene-LOC115169794	mediator of RNA polymerase II transcription subunit 12-like
BP	GO:0009235	cobalamin metabolic process	8	1	0.03	0.02521	1	gene-LOC115191791	methylmalonic aciduria type A homolog
BP	GO:0039530	MDA-5 signaling pathway	8	1	0.03	0.02521	1	gene-ifih1	interferon induced with helicase C domain 1
BP	GO:0051012	microtubule sliding	8	1	0.03	0.02521	1	gene-LOC115157090	microtubule-associated protein tau-like
BP	GO:1990502	dense core granule maturation	8	1	0.03	0.02521	1	gene-LOC115161409	receptor-type tyrosine-protein phosphatase-like N
BP	GO:1905382	positive regulation of snRNA transcripti...	8	1	0.03	0.02521	1	gene-LOC115154730	7SK snRNA methylphosphate capping enzyme-like
BP	GO:0097750	endosome membrane tubulation	8	1	0.03	0.02521	1	gene-LOC115164426	coronin-1C-A
BP	GO:2000463	positive regulation of excitatory postsy...	79	2	0.25	0.02644	1	gene-LOC115198357;gene-dlg4	neuroligin-2-like;discs large MAGUK scaffold protein 4
BP	GO:0014075	response to amine	80	2	0.25	0.02706	1	gene-LOC115160310;gene-LOC115200960	potassium voltage-gated channel subfamily C member 1-like;potassium voltage-gated channel subfamily C member 1-like
BP	GO:0019509	L-methionine salvage from methylthioaden...	9	1	0.03	0.02832	1	gene-adi1	acireductone dioxygenase 1
BP	GO:0071733	transcriptional activation by promoter-e...	9	1	0.03	0.02832	1	gene-LOC115169794	mediator of RNA polymerase II transcription subunit 12-like
BP	GO:1990079	cartilage homeostasis	9	1	0.03	0.02832	1	gene-LOC115175698	metal regulatory transcription factor 1-like
BP	GO:1904153	negative regulation of retrograde protei...	9	1	0.03	0.02832	1	gene-LOC115174921	ubiquitin-conjugating enzyme E2 J1-like
BP	GO:0061086	negative regulation of histone H3-K27 me...	9	1	0.03	0.02832	1	gene-LOC115154921	transcription elongation factor SPT6
BP	GO:0007601	visual perception	538	5	1.71	0.02916	1	gene-pou6f2;gene-LOC115156066;gene-LOC115174922;gene-LOC115178783;gene-LOC115180229	POU class 6 homeobox 2;sodium-driven chloride bicarbonate exchanger-like;gamma-aminobutyric acid receptor subunit rho-2-like;opsin-5-like;guanylyl cyclase-activating protein 1-like
BP	GO:0048703	embryonic viscerocranium morphogenesis	85	2	0.27	0.03026	1	gene-LOC115169794;gene-LOC115171429	mediator of RNA polymerase II transcription subunit 12-like;noggin-3-like
BP	GO:0007417	central nervous system development	2238	15	7.13	0.03058	1	gene-pou6f2;gene-LOC115205274;gene-LOC115205966;gene-LOC115175698	POU class 6 homeobox 2;transcription factor Sox-3;Down syndrome cell adhesion molecule-like protein 1 homolog;metal regulatory transcription factor 1-like
BP	GO:0150012	positive regulation of neuron projection...	10	1	0.03	0.03142	1	gene-dlg4	discs large MAGUK scaffold protein 4
BP	GO:0045200	establishment of neuroblast polarity	10	1	0.03	0.03142	1	gene-LOC115192222	dedicator of cytokinesis protein 7-like
BP	GO:0140285	endosome fission	10	1	0.03	0.03142	1	gene-LOC115164426	coronin-1C-A
BP	GO:0060325	face morphogenesis	89	2	0.28	0.03293	1	gene-LOC115201128;gene-LOC115166080	pleckstrin homology domain-containing family A member 1-like;tyrosine-protein phosphatase non-receptor type 11-like
BP	GO:0043553	negative regulation of phosphatidylinosi...	11	1	0.04	0.03451	1	gene-LOC115200203	phosphoinositide-3-kinase-interacting protein 1-like
BP	GO:0046833	positive regulation of RNA export from n...	11	1	0.04	0.03451	1	gene-LOC115172687	KH domain-containing
BP	GO:0033327	Leydig cell differentiation	11	1	0.04	0.03451	1	gene-LOC115201128	pleckstrin homology domain-containing family A member 1-like
BP	GO:0060125	negative regulation of growth hormone se...	11	1	0.04	0.03451	1	gene-LOC115166080	tyrosine-protein phosphatase non-receptor type 11-like
BP	GO:0010842	retina layer formation	95	2	0.3	0.03708	1	gene-LOC115205966;gene-LOC115149991	Down syndrome cell adhesion molecule-like protein 1 homolog;homeodomain-interacting protein kinase 1-like
BP	GO:0019626	short-chain fatty acid catabolic process	12	1	0.04	0.03758	1	gene-LOC115191791	methylmalonic aciduria type A homolog
BP	GO:1903235	positive regulation of calcium ion-depen...	12	1	0.04	0.03758	1	gene-LOC115160465	synaptotagmin-2-like
BP	GO:0040031	snRNA modification	12	1	0.04	0.03758	1	gene-LOC115154730	7SK snRNA methylphosphate capping enzyme-like
BP	GO:0045184	establishment of protein localization	3616	13	11.52	0.03936	1	gene-LOC115201128;gene-dlg4	pleckstrin homology domain-containing family A member 1-like;discs large MAGUK scaffold protein 4
BP	GO:0006104	succinyl-CoA metabolic process	13	1	0.04	0.04065	1	gene-LOC115150777	succinate--CoA ligase [GDP-forming] subunit beta
BP	GO:0060235	lens induction in camera-type eye	13	1	0.04	0.04065	1	gene-LOC115149991	homeodomain-interacting protein kinase 1-like
BP	GO:0060075	regulation of resting membrane potential	13	1	0.04	0.04065	1	gene-LOC115174668	potassium channel subfamily K member 1-like
BP	GO:0060020	Bergmann glial cell differentiation	13	1	0.04	0.04065	1	gene-LOC115166080	tyrosine-protein phosphatase non-receptor type 11-like
BP	GO:0048861	leukemia inhibitory factor signaling pat...	13	1	0.04	0.04065	1	gene-LOC115165001	leukemia inhibitory factor receptor-like
BP	GO:0021549	cerebellum development	220	4	0.7	0.04178	1	gene-LOC115160310;gene-LOC115200960	potassium voltage-gated channel subfamily C member 1-like;potassium voltage-gated channel subfamily C member 1-like
BP	GO:0048839	inner ear development	514	6	1.64	0.0432	1	gene-LOC115201174;gene-LOC115166080	protocadherin-15-like;tyrosine-protein phosphatase non-receptor type 11-like
BP	GO:0030578	PML body organization	14	1	0.04	0.04371	1	gene-LOC115149991	homeodomain-interacting protein kinase 1-like
BP	GO:0045964	positive regulation of dopamine metaboli...	14	1	0.04	0.04371	1	gene-LOC115198753	prosaposin receptor GPR37-like
BP	GO:0072359	circulatory system development	2550	6	8.13	0.04501	1	gene-med23	mediator complex subunit 23
BP	GO:0006486	protein glycosylation	562	5	1.79	0.04589	1	gene-LOC115191562;gene-LOC115204593;gene-LOC115157009	mannose-6-phosphate isomerase-like;globoside alpha-1;beta-1
BP	GO:0021654	rhombomere boundary formation	15	1	0.05	0.04676	1	gene-LOC115169794	mediator of RNA polymerase II transcription subunit 12-like
BP	GO:1990034	calcium ion export across plasma membran...	15	1	0.05	0.04676	1	gene-LOC115168795	plasma membrane calcium-transporting ATPase 3-like
BP	GO:0070827	chromatin maintenance	15	1	0.05	0.04676	1	gene-LOC115154921	transcription elongation factor SPT6
BP	GO:0043583	ear development	555	7	1.77	0.04787	1	gene-LOC115169794	mediator of RNA polymerase II transcription subunit 12-like
BP	GO:0035176	social behavior	110	2	0.35	0.04829	1	gene-LOC115198357;gene-dlg4	neuroligin-2-like;discs large MAGUK scaffold protein 4
BP	GO:0071599	otic vesicle development	65	2	0.21	0.04943	1	gene-LOC115154921	transcription elongation factor SPT6
BP	GO:0007604	phototransduction, UV	16	1	0.05	0.0498	1	gene-LOC115178783	opsin-5-like
BP	GO:0038165	oncostatin-M-mediated signaling pathway	16	1	0.05	0.0498	1	gene-LOC115165001	leukemia inhibitory factor receptor-like
BP	GO:0060707	trophoblast giant cell differentiation	16	1	0.05	0.0498	1	gene-LOC115175939	ETS domain-containing transcription factor ERF-like
BP	GO:0060271	cilium assembly	734	6	2.34	0.04998	1	gene-tctn3;gene-tctn2;gene-LOC115153440;gene-LOC115171107	tectonic family member 3;tectonic family member 2;serine/threonine-protein kinase ICK-like;tetratricopeptide repeat protein 25-like
CC	GO:0016507	mitochondrial fatty acid beta-oxidation ...	2	1	0.01	0.0067	1	gene-LOC115172268	trifunctional enzyme subunit alpha
CC	GO:0098965	extracellular matrix of synaptic cleft	2	1	0.01	0.0067	1	gene-LOC115166082	agrin-like
CC	GO:0045244	succinate-CoA ligase complex (GDP-formin...	3	1	0.01	0.01	1	gene-LOC115150777	succinate--CoA ligase [GDP-forming] subunit beta
CC	GO:0070618	Grb2-Sos complex	4	1	0.01	0.0133	1	gene-LOC115172687	KH domain-containing
CC	GO:0044305	calyx of Held	53	2	0.18	0.0137	1	gene-LOC115160310;gene-LOC115200960	potassium voltage-gated channel subfamily C member 1-like;potassium voltage-gated channel subfamily C member 1-like
CC	GO:0150034	distal axon	798	7	2.67	0.0194	1	gene-LOC115160530	serine/threonine-protein kinase BRSK2-like
CC	GO:0030673	axolemma	64	2	0.21	0.0196	1	gene-LOC115160310;gene-LOC115200960	potassium voltage-gated channel subfamily C member 1-like;potassium voltage-gated channel subfamily C member 1-like
CC	GO:0005664	nuclear origin of replication recognitio...	6	1	0.02	0.0199	1	gene-orc5	origin recognition complex subunit 5
CC	GO:0000307	cyclin-dependent protein kinase holoenzy...	66	2	0.22	0.0207	1	gene-LOC115149505;gene-LOC115149508	cyclin-I-like;cyclin-G2-like
CC	GO:0099031	anchored component of postsynaptic densi...	7	1	0.02	0.0232	1	gene-dlg4	discs large MAGUK scaffold protein 4
CC	GO:0016592	mediator complex	73	2	0.24	0.025	1	gene-med23;gene-LOC115169794	mediator complex subunit 23;mediator of RNA polymerase II transcription subunit 12-like
CC	GO:0000786	nucleosome	78	2	0.26	0.0283	1	gene-LOC115163162;gene-LOC115163163	histone H3.3;histone H3.3
CC	GO:0032587	ruffle membrane	217	3	0.73	0.0367	1	gene-LOC115201128;gene-LOC115164426;gene-LOC115172840	pleckstrin homology domain-containing family A member 1-like;coronin-1C-A;unconventional myosin-VI-like
CC	GO:0008076	voltage-gated potassium channel complex	222	3	0.74	0.0388	1	gene-LOC115150586;gene-LOC115160310;gene-LOC115200960	dipeptidyl aminopeptidase-like protein 6;potassium voltage-gated channel subfamily C member 1-like;potassium voltage-gated channel subfamily C member 1-like
CC	GO:0043204	perikaryon	379	4	1.27	0.0389	1	gene-LOC115156066;gene-LOC115157389;gene-LOC115161409;gene-LOC115174668	sodium-driven chloride bicarbonate exchanger-like;receptor-type tyrosine-protein phosphatase S-like;receptor-type tyrosine-protein phosphatase-like N;potassium channel subfamily K member 1-like
CC	GO:0098691	dopaminergic synapse	12	1	0.04	0.0394	1	gene-LOC115198357	neuroligin-2-like
CC	GO:1905103	integral component of lysosomal membrane	12	1	0.04	0.0394	1	gene-atp10b	ATPase phospholipid transporting 10B (putative)
CC	GO:0097442	CA3 pyramidal cell dendrite	12	1	0.04	0.0394	1	gene-LOC115156066	sodium-driven chloride bicarbonate exchanger-like
CC	GO:0002177	manchette	14	1	0.05	0.0458	1	gene-spef2	sperm flagellar 2
CC	GO:0000836	Hrd1p ubiquitin ligase complex	14	1	0.05	0.0458	1	gene-LOC115173911	protein FAM8A1-like
CC	GO:0032590	dendrite membrane	105	2	0.35	0.0485	1	gene-LOC115160310;gene-LOC115200960	potassium voltage-gated channel subfamily C member 1-like;potassium voltage-gated channel subfamily C member 1-like
MF	GO:0004062	aryl sulfotransferase activity	7	3	0.02	1.2e-06	0.0054	gene-LOC115168438;gene-LOC115168441;gene-LOC115168440	cytosolic sulfotransferase 3-like;cytosolic sulfotransferase 2-like;cytosolic sulfotransferase 2-like
MF	GO:0031748	D1 dopamine receptor binding	19	2	0.06	0.0017	1	gene-dlg4;gene-LOC115166080	discs large MAGUK scaffold protein 4;tyrosine-protein phosphatase non-receptor type 11-like
MF	GO:0099508	voltage-gated ion channel activity invol...	21	2	0.07	0.0021	1	gene-LOC115160310;gene-LOC115200960	potassium voltage-gated channel subfamily C member 1-like;potassium voltage-gated channel subfamily C member 1-like
MF	GO:0004304	estrone sulfotransferase activity	1	1	0	0.0033	1	gene-LOC115168440	cytosolic sulfotransferase 2-like
MF	GO:0050346	trans-L-3-hydroxyproline dehydratase act...	1	1	0	0.0033	1	gene-l3hypdh	trans-L-3-hydroxyproline dehydratase
MF	GO:0010309	acireductone dioxygenase [iron(II)-requi...	1	1	0	0.0033	1	gene-adi1	acireductone dioxygenase 1
MF	GO:0019894	kinesin binding	103	3	0.34	0.0047	1	gene-LOC115160310;gene-LOC115200960;gene-dlg4	potassium voltage-gated channel subfamily C member 1-like;potassium voltage-gated channel subfamily C member 1-like;discs large MAGUK scaffold protein 4
MF	GO:0031812	P2Y1 nucleotide receptor binding	2	1	0.01	0.0065	1	gene-dlg4	discs large MAGUK scaffold protein 4
MF	GO:0016508	long-chain-enoyl-CoA hydratase activity	2	1	0.01	0.0065	1	gene-LOC115172268	trifunctional enzyme subunit alpha
MF	GO:0004617	phosphoglycerate dehydrogenase activity	2	1	0.01	0.0065	1	gene-LOC115156035	D-3-phosphoglycerate dehydrogenase-like
MF	GO:0004476	mannose-6-phosphate isomerase activity	2	1	0.01	0.0065	1	gene-LOC115191562	mannose-6-phosphate isomerase-like
MF	GO:0043395	heparan sulfate proteoglycan binding	39	2	0.13	0.0072	1	gene-LOC115157389;gene-LOC115166082	receptor-type tyrosine-protein phosphatase S-like;agrin-like
MF	GO:0016509	long-chain-3-hydroxyacyl-CoA dehydrogena...	3	1	0.01	0.0098	1	gene-LOC115172268	trifunctional enzyme subunit alpha
MF	GO:1990276	RNA 5'-methyltransferase activity	3	1	0.01	0.0098	1	gene-LOC115154730	7SK snRNA methylphosphate capping enzyme-like
MF	GO:0140351	glycosylceramide flippase activity	4	1	0.01	0.013	1	gene-atp10b	ATPase phospholipid transporting 10B (putative)
MF	GO:0008048	calcium sensitive guanylate cyclase acti...	4	1	0.01	0.013	1	gene-LOC115180229	guanylyl cyclase-activating protein 1-like
MF	GO:0004776	succinate-CoA ligase (GDP-forming) activ...	4	1	0.01	0.013	1	gene-LOC115150777	succinate--CoA ligase [GDP-forming] subunit beta
MF	GO:0004775	succinate-CoA ligase (ADP-forming) activ...	5	1	0.02	0.0162	1	gene-LOC115150777	succinate--CoA ligase [GDP-forming] subunit beta
MF	GO:0000287	magnesium ion binding	452	5	1.48	0.0165	1	gene-LOC115160530;gene-atp10b;gene-LOC115150777;gene-LOC115153440;gene-LOC115172062	serine/threonine-protein kinase BRSK2-like;ATPase phospholipid transporting 10B (putative);succinate--CoA ligase [GDP-forming] subunit beta;serine/threonine-protein kinase ICK-like;ribosomal protein S6 kinase alpha-5-like
MF	GO:0036505	prosaposin receptor activity	8	1	0.03	0.0258	1	gene-LOC115198753	prosaposin receptor GPR37-like
MF	GO:0004305	ethanolamine kinase activity	8	1	0.03	0.0258	1	gene-LOC115198785	ethanolamine kinase 1-like
MF	GO:0097109	neuroligin family protein binding	8	1	0.03	0.0258	1	gene-dlg4	discs large MAGUK scaffold protein 4
MF	GO:1905056	calcium-transporting ATPase activity inv...	8	1	0.03	0.0258	1	gene-LOC115168795	plasma membrane calcium-transporting ATPase 3-like
MF	GO:0005251	delayed rectifier potassium channel acti...	79	2	0.26	0.0276	1	gene-LOC115160310;gene-LOC115200960	potassium voltage-gated channel subfamily C member 1-like;potassium voltage-gated channel subfamily C member 1-like
MF	GO:0004923	leukemia inhibitory factor receptor acti...	9	1	0.03	0.029	1	gene-LOC115165001	leukemia inhibitory factor receptor-like
MF	GO:0004461	lactose synthase activity	9	1	0.03	0.029	1	gene-LOC115157009	beta-1
MF	GO:0030297	transmembrane receptor protein tyrosine ...	10	1	0.03	0.0322	1	gene-LOC115166082	agrin-like
MF	GO:0043237	laminin-1 binding	10	1	0.03	0.0322	1	gene-LOC115166082	agrin-like
MF	GO:0030165	PDZ domain binding	216	3	0.71	0.034	1	gene-LOC115201128;gene-dlg4;gene-LOC115168795	pleckstrin homology domain-containing family A member 1-like;discs large MAGUK scaffold protein 4;plasma membrane calcium-transporting ATPase 3-like
MF	GO:0003988	acetyl-CoA C-acyltransferase activity	11	1	0.04	0.0353	1	gene-LOC115172268	trifunctional enzyme subunit alpha
MF	GO:0004300	enoyl-CoA hydratase activity	11	1	0.04	0.0353	1	gene-LOC115172268	trifunctional enzyme subunit alpha
MF	GO:0030060	L-malate dehydrogenase activity	11	1	0.04	0.0353	1	gene-LOC115156035	D-3-phosphoglycerate dehydrogenase-like
MF	GO:0031697	beta-1 adrenergic receptor binding	12	1	0.04	0.0385	1	gene-dlg4	discs large MAGUK scaffold protein 4
MF	GO:0003945	N-acetyllactosamine synthase activity	12	1	0.04	0.0385	1	gene-LOC115157009	beta-1
MF	GO:0016538	cyclin-dependent protein serine/threonin...	97	2	0.32	0.0402	1	gene-LOC115149505;gene-LOC115149508	cyclin-I-like;cyclin-G2-like
MF	GO:0033130	acetylcholine receptor binding	13	1	0.04	0.0416	1	gene-dlg4	discs large MAGUK scaffold protein 4
MF	GO:0140345	phosphatidylcholine flippase activity	13	1	0.04	0.0416	1	gene-atp10b	ATPase phospholipid transporting 10B (putative)
RA
warm - cold > 0.35
#@ Number of genes: 42392
#@ Number of genes with GO IDs: 39355
#@ Number of genes for test: 64
categ	GO.ID	Term	Annotated	Significant	Expected	weightFisher	p.adj	genes	geneNames
BP	GO:0016339	calcium-dependent cell-cell adhesion via...	83	4	0.14	1.1e-05	0.1239	gene-LOC115205136;gene-LOC115204988;gene-LOC115204989;gene-LOC115205352	protocadherin-12-like;protocadherin beta-16-like;protocadherin beta-16-like;protocadherin beta-16-like
BP	GO:0046511	sphinganine biosynthetic process	4	2	0.01	1.6e-05	0.1239	gene-LOC115157714;gene-LOC115172199	serine palmitoyltransferase 2-like;serine palmitoyltransferase 2-like
BP	GO:1903445	protein transport from ciliary membrane ...	7	2	0.01	5.6e-05	0.2891	gene-LOC115200167;gene-LOC115200168	RILP-like protein 1;RILP-like protein 2
BP	GO:1904504	positive regulation of lipophagy	8	2	0.01	7.5e-05	0.2904	gene-LOC115157714;gene-LOC115172199	serine palmitoyltransferase 2-like;serine palmitoyltransferase 2-like
BP	GO:0006686	sphingomyelin biosynthetic process	13	2	0.02	0.00021	0.6506	gene-LOC115157714;gene-LOC115172199	serine palmitoyltransferase 2-like;serine palmitoyltransferase 2-like
BP	GO:0007156	homophilic cell adhesion via plasma memb...	436	5	0.72	0.00077	1	gene-LOC115205136;gene-LOC115205349;gene-LOC115204988;gene-LOC115204989;gene-LOC115205352	protocadherin-12-like;protocadherin gamma-C5-like;protocadherin beta-16-like;protocadherin beta-16-like;protocadherin beta-16-like
BP	GO:0046512	sphingosine biosynthetic process	26	2	0.04	0.00085	1	gene-LOC115157714;gene-LOC115172199	serine palmitoyltransferase 2-like;serine palmitoyltransferase 2-like
BP	GO:0043525	positive regulation of neuron apoptotic ...	117	3	0.19	0.00097	1	gene-LOC115203591;gene-LOC115169424;gene-LOC115170865	ribosyldihydronicotinamide dehydrogenase [quinone]-like;ubiquitin-conjugating enzyme E2 R1;cyclin-dependent kinase 5 activator 1-like
BP	GO:0042501	serine phosphorylation of STAT protein	35	2	0.06	0.00154	1	gene-LOC115192155;gene-LOC115170865	serine/threonine-protein kinase NLK2-like;cyclin-dependent kinase 5 activator 1-like
BP	GO:0046513	ceramide biosynthetic process	168	3	0.28	0.00273	1	gene-LOC115157714;gene-LOC115192157;gene-LOC115172199	serine palmitoyltransferase 2-like;protein FAM57B-like;serine palmitoyltransferase 2-like
BP	GO:1904685	positive regulation of metalloendopeptid...	2	1	0	0.0033	1	gene-LOC115177311	myelin basic protein-like
BP	GO:0071405	cellular response to methanol	2	1	0	0.0033	1	gene-LOC115198571	acetylcholinesterase-like
BP	GO:0002926	tRNA wobble base 5-methoxycarbonylmethyl...	2	1	0	0.0033	1	gene-LOC115164780	elongator complex protein 1-like
BP	GO:1905549	positive regulation of subtelomeric hete...	2	1	0	0.0033	1	gene-sirt6	sirtuin 6
BP	GO:0031940	positive regulation of chromatin silenci...	2	1	0	0.0033	1	gene-sirt6	sirtuin 6
BP	GO:0003247	post-embryonic cardiac muscle cell growt...	2	1	0	0.0033	1	gene-sirt6	sirtuin 6
BP	GO:0007416	synapse assembly	474	4	0.78	0.00458	1	gene-LOC115204988;gene-LOC115204989;gene-LOC115205352	protocadherin beta-16-like;protocadherin beta-16-like;protocadherin beta-16-like
BP	GO:0006581	acetylcholine catabolic process	3	1	0	0.00495	1	gene-LOC115198571	acetylcholinesterase-like
BP	GO:1901662	quinone catabolic process	3	1	0	0.00495	1	gene-LOC115203591	ribosyldihydronicotinamide dehydrogenase [quinone]-like
BP	GO:0099551	trans-synaptic signaling by neuropeptide...	4	1	0.01	0.00659	1	gene-ntrk2	neurotrophic receptor tyrosine kinase 2
BP	GO:0051977	lysophospholipid transport	4	1	0.01	0.00659	1	gene-LOC115176302	sodium-dependent lysophosphatidylcholine symporter 1-B-like
BP	GO:0021853	cerebral cortex GABAergic interneuron mi...	4	1	0.01	0.00659	1	gene-LOC115199904	LIM/homeobox protein Lhx6-like
BP	GO:1905555	positive regulation blood vessel branchi...	4	1	0.01	0.00659	1	gene-sirt6	sirtuin 6
BP	GO:1901485	positive regulation of transcription fac...	5	1	0.01	0.00823	1	gene-sirt6	sirtuin 6
BP	GO:1902732	positive regulation of chondrocyte proli...	5	1	0.01	0.00823	1	gene-sirt6	sirtuin 6
BP	GO:0007268	chemical synaptic transmission	1527	6	2.52	0.00829	1	gene-LOC115179270;gene-LOC115204988;gene-LOC115204989;gene-LOC115205352;gene-LOC115177311	metabotropic glutamate receptor 1-like;protocadherin beta-16-like;protocadherin beta-16-like;protocadherin beta-16-like;myelin basic protein-like
BP	GO:0003382	epithelial cell morphogenesis	89	2	0.15	0.00957	1	gene-LOC115200167;gene-LOC115200168	RILP-like protein 1;RILP-like protein 2
BP	GO:0090176	microtubule cytoskeleton organization in...	6	1	0.01	0.00987	1	gene-LOC115170856	serine/threonine-protein kinase BRSK2-like
BP	GO:1902109	negative regulation of mitochondrial mem...	7	1	0.01	0.0115	1	gene-LOC115200294	3-ketoacyl-CoA thiolase
BP	GO:0034975	protein folding in endoplasmic reticulum	9	1	0.01	0.01477	1	gene-LOC115161011	dnaJ homolog subfamily C member 10-like
BP	GO:0099183	trans-synaptic signaling by BDNF, modula...	9	1	0.01	0.01477	1	gene-ntrk2	neurotrophic receptor tyrosine kinase 2
BP	GO:0090261	positive regulation of inclusion body as...	9	1	0.01	0.01477	1	gene-LOC115169424	ubiquitin-conjugating enzyme E2 R1
BP	GO:1990379	lipid transport across blood-brain barri...	9	1	0.01	0.01477	1	gene-LOC115176302	sodium-dependent lysophosphatidylcholine symporter 1-B-like
BP	GO:0060612	adipose tissue development	114	2	0.19	0.01533	1	gene-LOC115157714;gene-LOC115172199	serine palmitoyltransferase 2-like;serine palmitoyltransferase 2-like
BP	GO:0031547	brain-derived neurotrophic factor recept...	11	1	0.02	0.01802	1	gene-ntrk2	neurotrophic receptor tyrosine kinase 2
BP	GO:0019371	cyclooxygenase pathway	11	1	0.02	0.01802	1	gene-LOC115199905	prostaglandin G/H synthase 1-like
BP	GO:1904772	response to tetrachloromethane	11	1	0.02	0.01802	1	gene-LOC115170852	carnitine O-palmitoyltransferase 1
BP	GO:0035494	SNARE complex disassembly	11	1	0.02	0.01802	1	gene-LOC115170863	vesicle-fusing ATPase-like
BP	GO:0021722	superior olivary nucleus maturation	13	1	0.02	0.02126	1	gene-LOC115170865	cyclin-dependent kinase 5 activator 1-like
BP	GO:0000079	regulation of cyclin-dependent protein s...	138	2	0.23	0.02194	1	gene-LOC115149505;gene-LOC115149508	cyclin-I-like;cyclin-G2-like
BP	GO:0010501	RNA secondary structure unwinding	14	1	0.02	0.02288	1	gene-LOC115173386	protein argonaute-3-like
BP	GO:0035280	miRNA loading onto RISC involved in gene...	14	1	0.02	0.02288	1	gene-LOC115173386	protein argonaute-3-like
BP	GO:0050904	diapedesis	14	1	0.02	0.02288	1	gene-LOC115156923	E3 ubiquitin-protein ligase TRIM63-like
BP	GO:0021799	cerebral cortex radially oriented cell m...	73	2	0.12	0.02411	1	gene-LOC115199904	LIM/homeobox protein Lhx6-like
BP	GO:0006853	carnitine shuttle	15	1	0.02	0.02449	1	gene-LOC115170852	carnitine O-palmitoyltransferase 1
BP	GO:0021800	cerebral cortex tangential migration	16	1	0.03	0.0261	1	gene-LOC115199904	LIM/homeobox protein Lhx6-like
BP	GO:0071257	cellular response to electrical stimulus	16	1	0.03	0.0261	1	gene-LOC115179270	metabotropic glutamate receptor 1-like
BP	GO:2000343	positive regulation of chemokine (C-X-C ...	16	1	0.03	0.0261	1	gene-LOC115177311	myelin basic protein-like
BP	GO:0007604	phototransduction, UV	16	1	0.03	0.0261	1	gene-LOC115178783	opsin-5-like
BP	GO:1901029	negative regulation of mitochondrial out...	17	1	0.03	0.02771	1	gene-LOC115200294	3-ketoacyl-CoA thiolase
BP	GO:0032000	positive regulation of fatty acid beta-o...	18	1	0.03	0.02932	1	gene-LOC115170852	carnitine O-palmitoyltransferase 1
BP	GO:0044772	mitotic cell cycle phase transition	820	4	1.35	0.03127	1	gene-LOC115149505;gene-LOC115149508	cyclin-I-like;cyclin-G2-like
BP	GO:0048672	positive regulation of collateral sprout...	20	1	0.03	0.03252	1	gene-ntrk2	neurotrophic receptor tyrosine kinase 2
BP	GO:1990416	cellular response to brain-derived neuro...	20	1	0.03	0.03252	1	gene-ntrk2	neurotrophic receptor tyrosine kinase 2
BP	GO:0070932	histone H3 deacetylation	21	1	0.03	0.03412	1	gene-sirt6	sirtuin 6
BP	GO:0018242	protein O-linked glycosylation via serin...	21	1	0.03	0.03412	1	gene-LOC115202053	alpha-1
BP	GO:0021762	substantia nigra development	21	1	0.03	0.03412	1	gene-LOC115177311	myelin basic protein-like
BP	GO:1905564	positive regulation of vascular endothel...	22	1	0.04	0.03572	1	gene-sirt6	sirtuin 6
BP	GO:0034115	negative regulation of heterotypic cell-...	22	1	0.04	0.03572	1	gene-LOC115177311	myelin basic protein-like
BP	GO:1990384	hyaloid vascular plexus regression	23	1	0.04	0.03731	1	gene-LOC115178783	opsin-5-like
BP	GO:0010839	negative regulation of keratinocyte prol...	23	1	0.04	0.03731	1	gene-LOC115161305	peripheral plasma membrane protein CASK-like
BP	GO:1901214	regulation of neuron death	575	5	0.95	0.0383	1	gene-LOC115200167	RILP-like protein 1
BP	GO:0009437	carnitine metabolic process	24	1	0.04	0.0389	1	gene-LOC115170852	carnitine O-palmitoyltransferase 1
BP	GO:0021819	layer formation in cerebral cortex	25	1	0.04	0.04049	1	gene-LOC115170865	cyclin-dependent kinase 5 activator 1-like
BP	GO:0032474	otolith morphogenesis	25	1	0.04	0.04049	1	gene-LOC115171107	tetratricopeptide repeat protein 25-like
BP	GO:0019227	neuronal action potential propagation	26	1	0.04	0.04208	1	gene-ntrk2	neurotrophic receptor tyrosine kinase 2
BP	GO:0001921	positive regulation of receptor recyclin...	28	1	0.05	0.04524	1	gene-LOC115170863	vesicle-fusing ATPase-like
BP	GO:0060856	establishment of blood-brain barrier	28	1	0.05	0.04524	1	gene-LOC115176302	sodium-dependent lysophosphatidylcholine symporter 1-B-like
BP	GO:0046548	retinal rod cell development	30	1	0.05	0.04839	1	gene-ntrk2	neurotrophic receptor tyrosine kinase 2
BP	GO:0031054	pre-miRNA processing	31	1	0.05	0.04997	1	gene-LOC115173386	protein argonaute-3-like
CC	GO:0017059	serine C-palmitoyltransferase complex	15	2	0.02	0.00028	0.5499	gene-LOC115157714;gene-LOC115172199	serine palmitoyltransferase 2-like;serine palmitoyltransferase 2-like
CC	GO:0045202	synapse	3312	10	5.5	0.00233	1	gene-LOC115198571;gene-LOC115204988;gene-LOC115204989;gene-LOC115205352;gene-LOC115177311	acetylcholinesterase-like;protocadherin beta-16-like;protocadherin beta-16-like;protocadherin beta-16-like;myelin basic protein-like
CC	GO:0000307	cyclin-dependent protein kinase holoenzy...	66	2	0.11	0.00543	1	gene-LOC115149505;gene-LOC115149508	cyclin-I-like;cyclin-G2-like
CC	GO:0038038	G protein-coupled receptor homodimeric c...	4	1	0.01	0.00662	1	gene-LOC115179270	metabotropic glutamate receptor 1-like
CC	GO:0150034	distal axon	798	3	1.32	0.00981	1	gene-LOC115170856	serine/threonine-protein kinase BRSK2-like
CC	GO:0099115	chromosome, subtelomeric region	6	1	0.01	0.00992	1	gene-sirt6	sirtuin 6
CC	GO:0033269	internode region of axon	7	1	0.01	0.01156	1	gene-LOC115177311	myelin basic protein-like
CC	GO:0033588	Elongator holoenzyme complex	10	1	0.02	0.01648	1	gene-LOC115164780	elongator complex protein 1-like
CC	GO:0005652	nuclear lamina	11	1	0.02	0.01811	1	gene-LOC115161305	peripheral plasma membrane protein CASK-like
CC	GO:0016533	protein kinase 5 complex	15	1	0.02	0.02461	1	gene-LOC115170865	cyclin-dependent kinase 5 activator 1-like
CC	GO:0070578	RISC-loading complex	15	1	0.02	0.02461	1	gene-LOC115173386	protein argonaute-3-like
CC	GO:0016589	NURF complex	16	1	0.03	0.02623	1	gene-LOC115201657	HMG box-containing protein 4-like
CC	GO:0000137	Golgi cis cisterna	17	1	0.03	0.02785	1	gene-LOC115147275	xylosyltransferase 1-like
CC	GO:0097197	tetraspanin-enriched microdomain	19	1	0.03	0.03108	1	gene-LOC115180586	tetraspanin-33-like
CC	GO:0005887	integral component of plasma membrane	3392	11	5.63	0.04538	1	gene-LOC115161948;gene-LOC115179270;gene-LOC115205136;gene-LOC115205349;gene-LOC115204988;gene-LOC115204989;gene-LOC115205352;gene-ntrk2;gene-LOC115176302;gene-LOC115178783;gene-LOC115180586	potassium channel subfamily K member 10-like;metabotropic glutamate receptor 1-like;protocadherin-12-like;protocadherin gamma-C5-like;protocadherin beta-16-like;protocadherin beta-16-like;protocadherin beta-16-like;neurotrophic receptor tyrosine kinase 2;sodium-dependent lysophosphatidylcholine symporter 1-B-like;opsin-5-like;tetraspanin-33-like
CC	GO:0016442	RISC complex	29	1	0.05	0.04705	1	gene-LOC115173386	protein argonaute-3-like
MF	GO:0004758	serine C-palmitoyltransferase activity	7	2	0.01	6.4e-05	0.2865	gene-LOC115157714;gene-LOC115172199	serine palmitoyltransferase 2-like;serine palmitoyltransferase 2-like
MF	GO:0001512	dihydronicotinamide riboside quinone red...	1	1	0	0.0018	1	gene-LOC115203591	ribosyldihydronicotinamide dehydrogenase [quinone]-like
MF	GO:1905594	resveratrol binding	1	1	0	0.0018	1	gene-LOC115203591	ribosyldihydronicotinamide dehydrogenase [quinone]-like
MF	GO:1904408	melatonin binding	2	1	0	0.0035	1	gene-LOC115203591	ribosyldihydronicotinamide dehydrogenase [quinone]-like
MF	GO:0003955	NAD(P)H dehydrogenase (quinone) activity	3	1	0.01	0.0053	1	gene-LOC115203591	ribosyldihydronicotinamide dehydrogenase [quinone]-like
MF	GO:0003990	acetylcholinesterase activity	3	1	0.01	0.0053	1	gene-LOC115198571	acetylcholinesterase-like
MF	GO:0016538	cyclin-dependent protein serine/threonin...	97	3	0.17	0.0063	1	gene-LOC115149505;gene-LOC115149508	cyclin-I-like;cyclin-G2-like
MF	GO:0002020	protease binding	217	3	0.38	0.0067	1	gene-ntrk2;gene-LOC115170865;gene-LOC115177311	neurotrophic receptor tyrosine kinase 2;cyclin-dependent kinase 5 activator 1-like;myelin basic protein-like
MF	GO:0003956	NAD(P)+-protein-arginine ADP-ribosyltran...	4	1	0.01	0.0071	1	gene-sirt6	sirtuin 6
MF	GO:0046969	NAD-dependent histone deacetylase activi...	4	1	0.01	0.0071	1	gene-sirt6	sirtuin 6
MF	GO:0098872	G protein-coupled neurotransmitter recep...	4	1	0.01	0.0071	1	gene-LOC115179270	metabotropic glutamate receptor 1-like
MF	GO:0060175	brain-derived neurotrophic factor-activa...	4	1	0.01	0.0071	1	gene-ntrk2	neurotrophic receptor tyrosine kinase 2
MF	GO:0035255	ionotropic glutamate receptor binding	84	2	0.15	0.0098	1	gene-LOC115170863;gene-LOC115170865	vesicle-fusing ATPase-like;cyclin-dependent kinase 5 activator 1-like
MF	GO:0051978	lysophospholipid:sodium symporter activi...	6	1	0.01	0.0106	1	gene-LOC115176302	sodium-dependent lysophosphatidylcholine symporter 1-B-like
MF	GO:0090624	endoribonuclease activity, cleaving miRN...	6	1	0.01	0.0106	1	gene-LOC115173386	protein argonaute-3-like
MF	GO:0004666	prostaglandin-endoperoxide synthase acti...	6	1	0.01	0.0106	1	gene-LOC115199905	prostaglandin G/H synthase 1-like
MF	GO:0030158	protein xylosyltransferase activity	7	1	0.01	0.0123	1	gene-LOC115147275	xylosyltransferase 1-like
MF	GO:0003986	acetyl-CoA hydrolase activity	7	1	0.01	0.0123	1	gene-LOC115200294	3-ketoacyl-CoA thiolase
MF	GO:0030144	alpha-1,6-mannosylglycoprotein 6-beta-N-...	7	1	0.01	0.0123	1	gene-LOC115202053	alpha-1
MF	GO:0003985	acetyl-CoA C-acetyltransferase activity	8	1	0.01	0.0141	1	gene-LOC115200294	3-ketoacyl-CoA thiolase
MF	GO:0030170	pyridoxal phosphate binding	104	2	0.18	0.0147	1	gene-LOC115157714;gene-LOC115172199	serine palmitoyltransferase 2-like;serine palmitoyltransferase 2-like
MF	GO:0004095	carnitine O-palmitoyltransferase activit...	9	1	0.02	0.0158	1	gene-LOC115170852	carnitine O-palmitoyltransferase 1
MF	GO:1990698	palmitoleoyltransferase activity	10	1	0.02	0.0175	1	gene-LOC115170852	carnitine O-palmitoyltransferase 1
MF	GO:0016661	oxidoreductase activity, acting on other...	11	1	0.02	0.0193	1	gene-LOC115203591	ribosyldihydronicotinamide dehydrogenase [quinone]-like
MF	GO:0031404	chloride ion binding	12	1	0.02	0.021	1	gene-LOC115203591	ribosyldihydronicotinamide dehydrogenase [quinone]-like
MF	GO:0048403	brain-derived neurotrophic factor bindin...	12	1	0.02	0.021	1	gene-ntrk2	neurotrophic receptor tyrosine kinase 2
MF	GO:0034338	short-chain carboxylesterase activity	13	1	0.02	0.0227	1	gene-LOC115155057	protein ABHD15-like
MF	GO:0005244	voltage-gated ion channel activity	528	3	0.93	0.024	1	gene-LOC115161948;gene-ntrk2	potassium channel subfamily K member 10-like;neurotrophic receptor tyrosine kinase 2
MF	GO:0099530	G protein-coupled receptor activity invo...	15	1	0.03	0.0262	1	gene-LOC115179270	metabotropic glutamate receptor 1-like
MF	GO:0019911	structural constituent of myelin sheath	16	1	0.03	0.0279	1	gene-LOC115177311	myelin basic protein-like
MF	GO:0016671	oxidoreductase activity, acting on a sul...	16	1	0.03	0.0279	1	gene-LOC115161011	dnaJ homolog subfamily C member 10-like
MF	GO:0005113	patched binding	16	1	0.03	0.0279	1	gene-LOC115180083	smoothened homolog
MF	GO:0005509	calcium ion binding	1726	7	3.05	0.0319	1	gene-LOC115202778;gene-LOC115205136;gene-LOC115205349;gene-LOC115204988;gene-LOC115204989;gene-LOC115205352;gene-LOC115170865	coagulation factor IX-like;protocadherin-12-like;protocadherin gamma-C5-like;protocadherin beta-16-like;protocadherin beta-16-like;protocadherin beta-16-like;cyclin-dependent kinase 5 activator 1-like
MF	GO:0050291	sphingosine N-acyltransferase activity	20	1	0.04	0.0348	1	gene-LOC115192157	protein FAM57B-like
MF	GO:0005004	GPI-linked ephrin receptor activity	22	1	0.04	0.0382	1	gene-ntrk2	neurotrophic receptor tyrosine kinase 2
MF	GO:0005502	11-cis retinal binding	22	1	0.04	0.0382	1	gene-LOC115178783	opsin-5-like
MF	GO:0004385	guanylate kinase activity	25	1	0.04	0.0433	1	gene-LOC115161305	peripheral plasma membrane protein CASK-like
MF	GO:0047372	acylglycerol lipase activity	25	1	0.04	0.0433	1	gene-LOC115155057	protein ABHD15-like
MF	GO:0001640	adenylate cyclase inhibiting G protein-c...	27	1	0.05	0.0467	1	gene-LOC115179270	metabotropic glutamate receptor 1-like
MF	GO:0061575	cyclin-dependent protein serine/threonin...	29	1	0.05	0.05	1	gene-LOC115170865	cyclin-dependent kinase 5 activator 1-like
RR
warm - cold > 0.35
#@ Number of genes: 42392
#@ Number of genes with GO IDs: 39355
#@ Number of genes for test: 32
categ	GO.ID	Term	Annotated	Significant	Expected	weightFisher	p.adj	genes	geneNames
BP	GO:0071625	vocalization behavior	37	2	0.03	0.00036	1	gene-LOC115194152;gene-LOC115161038	neurexin-2-like;neuroligin-4
BP	GO:0021853	cerebral cortex GABAergic interneuron mi...	4	1	0	0.00301	1	gene-LOC115199904	LIM/homeobox protein Lhx6-like
BP	GO:0035176	social behavior	110	2	0.08	0.00311	1	gene-LOC115194152;gene-LOC115161038	neurexin-2-like;neuroligin-4
BP	GO:0042632	cholesterol homeostasis	123	2	0.09	0.00387	1	gene-LOC115169796;gene-spx	25-hydroxycholesterol 7-alpha-hydroxylase-like;spexin hormone
BP	GO:0071034	CUT catabolic process	6	1	0	0.00451	1	gene-LOC115179490	exosome complex exonuclease RRP44-like
BP	GO:0015882	L-ascorbic acid transmembrane transport	7	1	0.01	0.00526	1	gene-LOC115164337	solute carrier family 23 member 2-like
BP	GO:0097116	gephyrin clustering involved in postsyna...	7	1	0.01	0.00526	1	gene-LOC115194152	neurexin-2-like
BP	GO:1904306	positive regulation of gastro-intestinal...	8	1	0.01	0.00601	1	gene-spx	spexin hormone
BP	GO:0097118	neuroligin clustering involved in postsy...	8	1	0.01	0.00601	1	gene-LOC115194152	neurexin-2-like
BP	GO:1903999	negative regulation of eating behavior	9	1	0.01	0.00676	1	gene-spx	spexin hormone
BP	GO:0019852	L-ascorbic acid metabolic process	10	1	0.01	0.00751	1	gene-LOC115164337	solute carrier family 23 member 2-like
BP	GO:0097638	L-arginine import across plasma membrane	11	1	0.01	0.00826	1	gene-LOC115205533	cationic amino acid transporter 2-like
BP	GO:0035814	negative regulation of renal sodium excr...	13	1	0.01	0.00975	1	gene-spx	spexin hormone
BP	GO:0042297	vocal learning	14	1	0.01	0.0105	1	gene-LOC115194152	neurexin-2-like
BP	GO:0003360	brainstem development	14	1	0.01	0.0105	1	gene-LOC115161038	neuroligin-4
BP	GO:1903352	L-ornithine transmembrane transport	16	1	0.01	0.01199	1	gene-LOC115205533	cationic amino acid transporter 2-like
BP	GO:0021800	cerebral cortex tangential migration	16	1	0.01	0.01199	1	gene-LOC115199904	LIM/homeobox protein Lhx6-like
BP	GO:0090394	negative regulation of excitatory postsy...	17	1	0.01	0.01273	1	gene-LOC115161038	neuroligin-4
BP	GO:0010459	negative regulation of heart rate	18	1	0.01	0.01348	1	gene-spx	spexin hormone
BP	GO:0003084	positive regulation of systemic arterial...	19	1	0.01	0.01422	1	gene-spx	spexin hormone
BP	GO:0000183	rDNA heterochromatin assembly	20	1	0.02	0.01496	1	gene-LOC115160163	methyl-CpG-binding domain protein 2-like
BP	GO:0097119	postsynaptic density protein 95 clusteri...	20	1	0.02	0.01496	1	gene-LOC115194152	neurexin-2-like
BP	GO:0035754	B cell chemotaxis	21	1	0.02	0.0157	1	gene-LOC115169796	25-hydroxycholesterol 7-alpha-hydroxylase-like
BP	GO:0042711	maternal behavior	21	1	0.02	0.0157	1	gene-LOC115160163	methyl-CpG-binding domain protein 2-like
BP	GO:0097104	postsynaptic membrane assembly	30	2	0.02	0.01582	1	gene-LOC115194152;gene-LOC115161038	neurexin-2-like;neuroligin-4
BP	GO:0030534	adult behavior	278	2	0.21	0.0185	1	gene-LOC115194152;gene-LOC115161038	neurexin-2-like;neuroligin-4
BP	GO:0016075	rRNA catabolic process	25	1	0.02	0.01867	1	gene-LOC115179490	exosome complex exonuclease RRP44-like
BP	GO:0033147	negative regulation of intracellular est...	26	1	0.02	0.01941	1	gene-LOC115169796	25-hydroxycholesterol 7-alpha-hydroxylase-like
BP	GO:0097105	presynaptic membrane assembly	26	1	0.02	0.01941	1	gene-LOC115161038	neuroligin-4
BP	GO:0032099	negative regulation of appetite	27	1	0.02	0.02015	1	gene-spx	spexin hormone
BP	GO:0035563	positive regulation of chromatin binding	29	1	0.02	0.02162	1	gene-LOC115160163	methyl-CpG-binding domain protein 2-like
BP	GO:0045954	positive regulation of natural killer ce...	30	1	0.02	0.02236	1	gene-LOC115149065	SH2 domain-containing protein 1A-like
BP	GO:0006359	regulation of transcription by RNA polym...	30	1	0.02	0.02236	1	gene-LOC115149064	teneurin-1-like
BP	GO:0046697	decidualization	34	1	0.03	0.02531	1	gene-LOC115190111	cathepsin B-like
BP	GO:0050860	negative regulation of T cell receptor s...	34	1	0.03	0.02531	1	gene-LOC115149065	SH2 domain-containing protein 1A-like
BP	GO:0006590	thyroid hormone generation	38	1	0.03	0.02824	1	gene-LOC115190111	cathepsin B-like
BP	GO:0044030	regulation of DNA methylation	38	1	0.03	0.02824	1	gene-LOC115160163	methyl-CpG-binding domain protein 2-like
BP	GO:0046847	filopodium assembly	183	2	0.14	0.03011	1	gene-LOC115168411	FYVE
BP	GO:0008299	isoprenoid biosynthetic process	43	1	0.03	0.0319	1	gene-fdft1	farnesyl-diphosphate farnesyltransferase 1
BP	GO:0006346	DNA methylation-dependent heterochromati...	43	1	0.03	0.0319	1	gene-LOC115160163	methyl-CpG-binding domain protein 2-like
BP	GO:0044539	long-chain fatty acid import into cell	44	1	0.03	0.03263	1	gene-spx	spexin hormone
BP	GO:0060740	prostate gland epithelium morphogenesis	47	1	0.04	0.03482	1	gene-LOC115169796	25-hydroxycholesterol 7-alpha-hydroxylase-like
BP	GO:0006357	regulation of transcription by RNA polym...	5081	7	3.83	0.03699	1	gene-LOC115196152;gene-LOC115199904;gene-LOC115200657;gene-LOC115205389;gene-LOC115169797	zinc finger protein 585A-like;LIM/homeobox protein Lhx6-like;AT-rich interactive domain-containing protein 3A-like;homeobox protein CDX-1-like;class E basic helix-loop-helix protein 22-like
BP	GO:0006968	cellular defense response	50	1	0.04	0.037	1	gene-LOC115149065	SH2 domain-containing protein 1A-like
BP	GO:0070328	triglyceride homeostasis	51	1	0.04	0.03773	1	gene-spx	spexin hormone
BP	GO:0007158	neuron cell-cell adhesion	51	1	0.04	0.03773	1	gene-LOC115161038	neuroligin-4
BP	GO:0030182	neuron differentiation	3453	4	2.6	0.04405	1	gene-LOC115199904;gene-LOC115161038;gene-LOC115169797	LIM/homeobox protein Lhx6-like;neuroligin-4;class E basic helix-loop-helix protein 22-like
BP	GO:0006353	DNA-templated transcription, termination	63	1	0.05	0.0464	1	gene-LOC115161037	serine/arginine repetitive matrix protein 1-like
BP	GO:0006695	cholesterol biosynthetic process	64	1	0.05	0.04712	1	gene-fdft1	farnesyl-diphosphate farnesyltransferase 1
BP	GO:0006699	bile acid biosynthetic process	68	1	0.05	0.05	1	gene-LOC115169796	25-hydroxycholesterol 7-alpha-hydroxylase-like
CC	GO:0043265	ectoplasm	1	1	0	0.00082	1	gene-gys2	glycogen synthase 2
CC	GO:0098983	symmetric, GABA-ergic, inhibitory synaps...	7	1	0.01	0.0057	1	gene-LOC115161038	neuroligin-4
CC	GO:0098985	asymmetric, glutamatergic, excitatory sy...	17	1	0.01	0.0138	1	gene-LOC115161038	neuroligin-4
CC	GO:0000176	nuclear exosome (RNase complex)	18	1	0.01	0.0146	1	gene-LOC115179490	exosome complex exonuclease RRP44-like
CC	GO:0000177	cytoplasmic exosome (RNase complex)	25	1	0.02	0.02023	1	gene-LOC115179490	exosome complex exonuclease RRP44-like
CC	GO:0089717	spanning component of membrane	30	1	0.02	0.02422	1	gene-LOC115161038	neuroligin-4
CC	GO:0031045	dense core granule	54	1	0.04	0.04319	1	gene-spx	spexin hormone
MF	GO:0008327	methyl-CpG binding	47	2	0.04	0.00062	1	gene-LOC115205389;gene-LOC115160163	homeobox protein CDX-1-like;methyl-CpG-binding domain protein 2-like
MF	GO:0051996	squalene synthase activity	1	1	0	0.00078	1	gene-fdft1	farnesyl-diphosphate farnesyltransferase 1
MF	GO:0004310	farnesyl-diphosphate farnesyltransferase...	1	1	0	0.00078	1	gene-fdft1	farnesyl-diphosphate farnesyltransferase 1
MF	GO:0033783	25-hydroxycholesterol 7alpha-hydroxylase...	2	1	0	0.00156	1	gene-LOC115169796	25-hydroxycholesterol 7-alpha-hydroxylase-like
MF	GO:0047092	27-hydroxycholesterol 7-alpha-monooxygen...	2	1	0	0.00156	1	gene-LOC115169796	25-hydroxycholesterol 7-alpha-hydroxylase-like
MF	GO:0008396	oxysterol 7-alpha-hydroxylase activity	3	1	0	0.00233	1	gene-LOC115169796	25-hydroxycholesterol 7-alpha-hydroxylase-like
MF	GO:0047256	lactosylceramide 1,3-N-acetyl-beta-D-glu...	3	1	0	0.00233	1	gene-LOC115156662	lactosylceramide 1
MF	GO:0003696	satellite DNA binding	4	1	0	0.00311	1	gene-LOC115160163	methyl-CpG-binding domain protein 2-like
MF	GO:0004373	glycogen (starch) synthase activity	4	1	0	0.00311	1	gene-gys2	glycogen synthase 2
MF	GO:0031765	type 2 galanin receptor binding	5	1	0	0.00389	1	gene-spx	spexin hormone
MF	GO:0031766	type 3 galanin receptor binding	5	1	0	0.00389	1	gene-spx	spexin hormone
MF	GO:0008520	L-ascorbate:sodium symporter activity	7	1	0.01	0.00544	1	gene-LOC115164337	solute carrier family 23 member 2-like
MF	GO:0097109	neuroligin family protein binding	8	1	0.01	0.00621	1	gene-LOC115194152	neurexin-2-like
MF	GO:0035197	siRNA binding	9	1	0.01	0.00699	1	gene-LOC115160163	methyl-CpG-binding domain protein 2-like
MF	GO:0000064	L-ornithine transmembrane transporter ac...	12	1	0.01	0.00931	1	gene-LOC115205533	cationic amino acid transporter 2-like
MF	GO:0031404	chloride ion binding	12	1	0.01	0.00931	1	gene-LOC115161038	neuroligin-4
MF	GO:0008457	beta-galactosyl-N-acetylglucosaminylgala...	14	1	0.01	0.01085	1	gene-LOC115156662	lactosylceramide 1
MF	GO:0015189	L-lysine transmembrane transporter activ...	17	1	0.01	0.01316	1	gene-LOC115205533	cationic amino acid transporter 2-like
MF	GO:0015181	arginine transmembrane transporter activ...	18	1	0.01	0.01393	1	gene-LOC115205533	cationic amino acid transporter 2-like
MF	GO:0005536	glucose binding	21	1	0.02	0.01623	1	gene-gys2	glycogen synthase 2
MF	GO:0042043	neurexin family protein binding	31	1	0.02	0.02387	1	gene-LOC115161038	neuroligin-4
MF	GO:0070742	C2H2 zinc finger domain binding	38	1	0.03	0.02919	1	gene-LOC115160163	methyl-CpG-binding domain protein 2-like
MF	GO:0050839	cell adhesion molecule binding	875	3	0.68	0.0298	1	gene-LOC115194152;gene-LOC115149064;gene-LOC115161038	neurexin-2-like;teneurin-1-like;neuroligin-4
MF	GO:0000175	3'-5'-exoribonuclease activity	40	1	0.03	0.0307	1	gene-LOC115179490	exosome complex exonuclease RRP44-like
MF	GO:0005184	neuropeptide hormone activity	47	1	0.04	0.03598	1	gene-spx	spexin hormone
AA
warm - cold < -0.35
#@ Number of genes: 42392
#@ Number of genes with GO IDs: 39355
#@ Number of genes for test: 42
categ	GO.ID	Term	Annotated	Significant	Expected	weightFisher	p.adj	genes	geneNames
BP	GO:2000978	negative regulation of forebrain neuron ...	21	3	0.02	1.5e-06	0.0077	gene-LOC115149827;gene-LOC115149881;gene-LOC115149882	transcription factor HES-5-like;transcription factor HES-5-like;transcription factor HES-5-like
BP	GO:0045608	negative regulation of inner ear auditor...	23	3	0.02	2e-06	0.0077	gene-LOC115149827;gene-LOC115149881;gene-LOC115149882	transcription factor HES-5-like;transcription factor HES-5-like;transcription factor HES-5-like
BP	GO:2000974	negative regulation of pro-B cell differ...	23	3	0.02	2e-06	0.0077	gene-LOC115149827;gene-LOC115149881;gene-LOC115149882	transcription factor HES-5-like;transcription factor HES-5-like;transcription factor HES-5-like
BP	GO:0072086	specification of loop of Henle identity	23	3	0.02	2e-06	0.0077	gene-LOC115149827;gene-LOC115149881;gene-LOC115149882	transcription factor HES-5-like;transcription factor HES-5-like;transcription factor HES-5-like
BP	GO:0072282	metanephric nephron tubule morphogenesis	28	3	0.03	3.6e-06	0.0087	gene-LOC115149827;gene-LOC115149881;gene-LOC115149882	transcription factor HES-5-like;transcription factor HES-5-like;transcription factor HES-5-like
BP	GO:0021861	forebrain radial glial cell differentiat...	29	3	0.03	4.1e-06	0.0087	gene-LOC115149827;gene-LOC115149881;gene-LOC115149882	transcription factor HES-5-like;transcription factor HES-5-like;transcription factor HES-5-like
BP	GO:0072049	comma-shaped body morphogenesis	29	3	0.03	4.1e-06	0.0087	gene-LOC115149827;gene-LOC115149881;gene-LOC115149882	transcription factor HES-5-like;transcription factor HES-5-like;transcription factor HES-5-like
BP	GO:0072050	S-shaped body morphogenesis	30	3	0.03	4.5e-06	0.0087	gene-LOC115149827;gene-LOC115149881;gene-LOC115149882	transcription factor HES-5-like;transcription factor HES-5-like;transcription factor HES-5-like
BP	GO:0021781	glial cell fate commitment	33	3	0.04	6.1e-06	0.0102	gene-LOC115149827;gene-LOC115149881;gene-LOC115149882	transcription factor HES-5-like;transcription factor HES-5-like;transcription factor HES-5-like
BP	GO:0048715	negative regulation of oligodendrocyte d...	34	3	0.04	6.6e-06	0.0102	gene-LOC115149827;gene-LOC115149881;gene-LOC115149882	transcription factor HES-5-like;transcription factor HES-5-like;transcription factor HES-5-like
BP	GO:0048712	negative regulation of astrocyte differe...	42	3	0.05	1.3e-05	0.0183	gene-LOC115149827;gene-LOC115149881;gene-LOC115149882	transcription factor HES-5-like;transcription factor HES-5-like;transcription factor HES-5-like
BP	GO:0097150	neuronal stem cell population maintenanc...	50	3	0.05	2.1e-05	0.0271	gene-LOC115149827;gene-LOC115149881;gene-LOC115149882	transcription factor HES-5-like;transcription factor HES-5-like;transcription factor HES-5-like
BP	GO:2000737	negative regulation of stem cell differe...	61	3	0.07	3.9e-05	0.0465	gene-LOC115149827;gene-LOC115149881;gene-LOC115149882	transcription factor HES-5-like;transcription factor HES-5-like;transcription factor HES-5-like
BP	GO:0022010	central nervous system myelination	66	3	0.07	5e-05	0.0553	gene-LOC115149827;gene-LOC115149881;gene-LOC115149882	transcription factor HES-5-like;transcription factor HES-5-like;transcription factor HES-5-like
BP	GO:0042531	positive regulation of tyrosine phosphor...	96	3	0.1	0.00015	0.1549	gene-LOC115149827;gene-LOC115149881;gene-LOC115149882	transcription factor HES-5-like;transcription factor HES-5-like;transcription factor HES-5-like
BP	GO:0030513	positive regulation of BMP signaling pat...	98	3	0.11	0.00016	0.1549	gene-LOC115149827;gene-LOC115149881;gene-LOC115149882	transcription factor HES-5-like;transcription factor HES-5-like;transcription factor HES-5-like
BP	GO:0045747	positive regulation of Notch signaling p...	103	3	0.11	0.00019	0.1631	gene-LOC115149827;gene-LOC115149881;gene-LOC115149882	transcription factor HES-5-like;transcription factor HES-5-like;transcription factor HES-5-like
BP	GO:0007224	smoothened signaling pathway	267	4	0.29	0.00019	0.1631	gene-LOC115149827;gene-LOC115149881;gene-LOC115149882;gene-hhat	transcription factor HES-5-like;transcription factor HES-5-like;transcription factor HES-5-like;hedgehog acyltransferase
BP	GO:0090162	establishment of epithelial cell polarit...	105	3	0.11	0.0002	0.1631	gene-LOC115149827;gene-LOC115149881;gene-LOC115149882	transcription factor HES-5-like;transcription factor HES-5-like;transcription factor HES-5-like
BP	GO:0031641	regulation of myelination	114	3	0.12	0.00025	0.1936	gene-LOC115149827;gene-LOC115149881;gene-LOC115149882	transcription factor HES-5-like;transcription factor HES-5-like;transcription factor HES-5-like
BP	GO:0060122	inner ear receptor cell stereocilium org...	117	3	0.13	0.00027	0.1992	gene-LOC115149827;gene-LOC115149881;gene-LOC115149882	transcription factor HES-5-like;transcription factor HES-5-like;transcription factor HES-5-like
BP	GO:0048661	positive regulation of smooth muscle cel...	192	4	0.21	0.00039	0.2746	gene-LOC115149827;gene-LOC115149881;gene-LOC115149882	transcription factor HES-5-like;transcription factor HES-5-like;transcription factor HES-5-like
BP	GO:0006357	regulation of transcription by RNA polym...	5081	11	5.45	0.00047	0.3165	gene-LOC115194677;gene-LOC115194685;gene-pou6f2;gene-LOC115208621;gene-LOC115149613;gene-LOC115148671;gene-LOC115149827;gene-LOC115149881;gene-LOC115149882;gene-LOC115169797;gene-LOC115180437	zinc finger protein 37-like;gastrula zinc finger protein XlCGF8.2DB-like;POU class 6 homeobox 2;zinc finger protein 787-like;zinc finger protein 135-like;brain-specific homeobox protein homolog;transcription factor HES-5-like;transcription factor HES-5-like;transcription factor HES-5-like;class E basic helix-loop-helix protein 22-like;zinc finger protein 34-like
BP	GO:0060172	astral microtubule depolymerization	1	1	0	0.00107	0.6906	gene-LOC115168776	coiled-coil domain-containing protein 1-like
BP	GO:0007402	ganglion mother cell fate determination	2	1	0	0.00214	1	gene-pou6f2	POU class 6 homeobox 2
BP	GO:0007214	gamma-aminobutyric acid signaling pathwa...	76	2	0.08	0.00303	1	gene-LOC115207454;gene-LOC115173973	guanine nucleotide-binding protein G(i) subunit alpha-2;inactive phospholipase C-like protein 2
BP	GO:0086091	regulation of heart rate by cardiac cond...	86	2	0.09	0.00386	1	gene-LOC115148677;gene-LOC115208210	potassium voltage-gated channel subfamily H member 2-like;voltage-dependent L-type calcium channel subunit alpha-1D-like
BP	GO:0061723	glycophagy	4	1	0	0.00428	1	gene-stbd1	starch binding domain 1
BP	GO:1904978	regulation of endosome organization	5	1	0.01	0.00535	1	gene-scarb2	scavenger receptor class B member 2
BP	GO:1903614	negative regulation of protein tyrosine ...	5	1	0.01	0.00535	1	gene-LOC115207454	guanine nucleotide-binding protein G(i) subunit alpha-2
BP	GO:1903765	negative regulation of potassium ion exp...	5	1	0.01	0.00535	1	gene-LOC115148677	potassium voltage-gated channel subfamily H member 2-like
BP	GO:0071596	ubiquitin-dependent protein catabolic pr...	5	1	0.01	0.00535	1	gene-LOC115156030	E3 ubiquitin-protein ligase ubr3-like
BP	GO:1905123	regulation of glucosylceramidase activit...	6	1	0.01	0.00641	1	gene-scarb2	scavenger receptor class B member 2
BP	GO:0048469	cell maturation	358	3	0.38	0.00662	1	gene-LOC115149827;gene-LOC115149881;gene-LOC115149882	transcription factor HES-5-like;transcription factor HES-5-like;transcription factor HES-5-like
BP	GO:0002337	B-1a B cell differentiation	8	1	0.01	0.00854	1	gene-LOC115173973	inactive phospholipase C-like protein 2
BP	GO:0140199	negative regulation of adenylate cyclase...	8	1	0.01	0.00854	1	gene-LOC115207454	guanine nucleotide-binding protein G(i) subunit alpha-2
BP	GO:0021982	pineal gland development	8	1	0.01	0.00854	1	gene-LOC115148671	brain-specific homeobox protein homolog
BP	GO:0050678	regulation of epithelial cell proliferat...	744	4	0.8	0.00942	1	gene-LOC115149827;gene-LOC115149881;gene-LOC115149882	transcription factor HES-5-like;transcription factor HES-5-like;transcription factor HES-5-like
BP	GO:0009952	anterior/posterior pattern specification	529	4	0.57	0.00951	1	gene-LOC115149827;gene-LOC115149881;gene-LOC115149882	transcription factor HES-5-like;transcription factor HES-5-like;transcription factor HES-5-like
BP	GO:0002322	B cell proliferation involved in immune ...	9	1	0.01	0.00961	1	gene-LOC115173973	inactive phospholipase C-like protein 2
BP	GO:0021915	neural tube development	423	3	0.45	0.01043	1	gene-LOC115149827;gene-LOC115149881;gene-LOC115149882	transcription factor HES-5-like;transcription factor HES-5-like;transcription factor HES-5-like
BP	GO:0070973	protein localization to endoplasmic reti...	10	1	0.01	0.01067	1	gene-LOC115198761	B-cell receptor-associated protein 29-like
BP	GO:0033864	positive regulation of NAD(P)H oxidase a...	10	1	0.01	0.01067	1	gene-LOC115207454	guanine nucleotide-binding protein G(i) subunit alpha-2
BP	GO:0006004	fucose metabolic process	11	1	0.01	0.01173	1	gene-LOC115158009	fucose-1-phosphate guanylyltransferase-like
BP	GO:1905671	regulation of lysosome organization	12	1	0.01	0.01279	1	gene-scarb2	scavenger receptor class B member 2
BP	GO:0098915	membrane repolarization during ventricul...	12	1	0.01	0.01279	1	gene-LOC115148677	potassium voltage-gated channel subfamily H member 2-like
BP	GO:0051216	cartilage development	462	3	0.5	0.01322	1	gene-LOC115149827;gene-LOC115149881;gene-LOC115149882	transcription factor HES-5-like;transcription factor HES-5-like;transcription factor HES-5-like
BP	GO:1900122	positive regulation of receptor binding	14	1	0.02	0.01491	1	gene-LOC115173973	inactive phospholipase C-like protein 2
BP	GO:0021759	globus pallidus development	14	1	0.02	0.01491	1	gene-LOC115160310	potassium voltage-gated channel subfamily C member 1-like
BP	GO:0015917	aminophospholipid transport	14	1	0.02	0.01491	1	gene-scarb2	scavenger receptor class B member 2
BP	GO:0021537	telencephalon development	515	3	0.55	0.01762	1	gene-LOC115149827;gene-LOC115149881;gene-LOC115149882	transcription factor HES-5-like;transcription factor HES-5-like;transcription factor HES-5-like
BP	GO:0001973	G protein-coupled adenosine receptor sig...	17	1	0.02	0.01807	1	gene-LOC115207454	guanine nucleotide-binding protein G(i) subunit alpha-2
BP	GO:0043471	regulation of cellular carbohydrate cata...	17	1	0.02	0.01807	1	gene-scarb2	scavenger receptor class B member 2
BP	GO:2000611	positive regulation of thyroid hormone g...	17	1	0.02	0.01807	1	gene-LOC115198764	solute carrier organic anion transporter family member 1C1-like
BP	GO:0035815	positive regulation of renal sodium excr...	19	1	0.02	0.02018	1	gene-LOC115207454	guanine nucleotide-binding protein G(i) subunit alpha-2
BP	GO:0007417	central nervous system development	2238	8	2.4	0.02058	1	gene-LOC115178811;gene-pou6f2	brevican core protein-like;POU class 6 homeobox 2
BP	GO:0045955	negative regulation of calcium ion-depen...	21	1	0.02	0.02228	1	gene-LOC115207454	guanine nucleotide-binding protein G(i) subunit alpha-2
BP	GO:0035754	B cell chemotaxis	21	1	0.02	0.02228	1	gene-LOC115169796	25-hydroxycholesterol 7-alpha-hydroxylase-like
BP	GO:0009642	response to light intensity	22	1	0.02	0.02333	1	gene-LOC115160310	potassium voltage-gated channel subfamily C member 1-like
BP	GO:0070327	thyroid hormone transport	25	1	0.03	0.02647	1	gene-LOC115198764	solute carrier organic anion transporter family member 1C1-like
BP	GO:0016024	CDP-diacylglycerol biosynthetic process	26	1	0.03	0.02751	1	gene-LOC115195946	1-acyl-sn-glycerol-3-phosphate acyltransferase gamma-like
BP	GO:0033147	negative regulation of intracellular est...	26	1	0.03	0.02751	1	gene-LOC115169796	25-hydroxycholesterol 7-alpha-hydroxylase-like
BP	GO:0043252	sodium-independent organic anion transpo...	27	1	0.03	0.02855	1	gene-LOC115198764	solute carrier organic anion transporter family member 1C1-like
BP	GO:0035810	positive regulation of urine volume	27	1	0.03	0.02855	1	gene-LOC115207454	guanine nucleotide-binding protein G(i) subunit alpha-2
BP	GO:0034765	regulation of ion transmembrane transpor...	1032	4	1.11	0.03319	1	gene-LOC115160310;gene-LOC115208209;gene-LOC115208210	potassium voltage-gated channel subfamily C member 1-like;voltage-dependent calcium channel subunit alpha-2/delta-3-like;voltage-dependent L-type calcium channel subunit alpha-1D-like
BP	GO:0030049	muscle filament sliding	32	1	0.03	0.03375	1	gene-LOC115180190	myosin-binding protein C
BP	GO:0007213	G protein-coupled acetylcholine receptor...	32	1	0.03	0.03375	1	gene-LOC115207454	guanine nucleotide-binding protein G(i) subunit alpha-2
BP	GO:0032930	positive regulation of superoxide anion ...	33	1	0.04	0.03479	1	gene-LOC115207454	guanine nucleotide-binding protein G(i) subunit alpha-2
BP	GO:0035864	response to potassium ion	33	1	0.04	0.03479	1	gene-LOC115160310	potassium voltage-gated channel subfamily C member 1-like
BP	GO:0007194	negative regulation of adenylate cyclase...	34	1	0.04	0.03583	1	gene-LOC115207454	guanine nucleotide-binding protein G(i) subunit alpha-2
BP	GO:0046628	positive regulation of insulin receptor ...	34	1	0.04	0.03583	1	gene-LOC115207454	guanine nucleotide-binding protein G(i) subunit alpha-2
BP	GO:0060307	regulation of ventricular cardiac muscle...	36	1	0.04	0.03789	1	gene-LOC115148677	potassium voltage-gated channel subfamily H member 2-like
BP	GO:0015986	ATP synthesis coupled proton transport	37	1	0.04	0.03893	1	gene-LOC115168694	ATP synthase F(0) complex subunit B1
BP	GO:1903818	positive regulation of voltage-gated pot...	38	1	0.04	0.03996	1	gene-LOC115160310	potassium voltage-gated channel subfamily C member 1-like
BP	GO:0030259	lipid glycosylation	39	1	0.04	0.04099	1	gene-LOC115153855	globoside alpha-1
BP	GO:0006622	protein targeting to lysosome	44	1	0.05	0.04612	1	gene-scarb2	scavenger receptor class B member 2
BP	GO:0060740	prostate gland epithelium morphogenesis	47	1	0.05	0.04919	1	gene-LOC115169796	25-hydroxycholesterol 7-alpha-hydroxylase-like
BP	GO:0010996	response to auditory stimulus	47	1	0.05	0.04919	1	gene-LOC115160310	potassium voltage-gated channel subfamily C member 1-like
CC	GO:1902937	inward rectifier potassium channel compl...	7	1	0.01	0.0077	1	gene-LOC115148677	potassium voltage-gated channel subfamily H member 2-like
CC	GO:0000276	mitochondrial proton-transporting ATP sy...	19	1	0.02	0.0208	1	gene-LOC115168694	ATP synthase F(0) complex subunit B1
CC	GO:1990023	mitotic spindle midzone	27	1	0.03	0.0295	1	gene-LOC115168776	coiled-coil domain-containing protein 1-like
CC	GO:0005789	endoplasmic reticulum membrane	2170	6	2.4	0.0311	1	gene-LOC115195946;gene-LOC115198761;gene-scarb2;gene-stbd1;gene-hhat;gene-LOC115169796	1-acyl-sn-glycerol-3-phosphate acyltransferase gamma-like;B-cell receptor-associated protein 29-like;scavenger receptor class B member 2;starch binding domain 1;hedgehog acyltransferase;25-hydroxycholesterol 7-alpha-hydroxylase-like
CC	GO:0034045	phagophore assembly site membrane	33	1	0.04	0.0359	1	gene-stbd1	starch binding domain 1
CC	GO:1990454	L-type voltage-gated calcium channel com...	33	1	0.04	0.0359	1	gene-LOC115208210	voltage-dependent L-type calcium channel subunit alpha-1D-like
MF	GO:0000978	RNA polymerase II cis-regulatory region ...	2340	11	2.45	1.7e-05	0.0761	gene-LOC115194677;gene-LOC115194685;gene-pou6f2;gene-LOC115208621;gene-LOC115149613;gene-LOC115148671;gene-LOC115149827;gene-LOC115149881;gene-LOC115149882;gene-LOC115169797;gene-LOC115180437	zinc finger protein 37-like;gastrula zinc finger protein XlCGF8.2DB-like;POU class 6 homeobox 2;zinc finger protein 787-like;zinc finger protein 135-like;brain-specific homeobox protein homolog;transcription factor HES-5-like;transcription factor HES-5-like;transcription factor HES-5-like;class E basic helix-loop-helix protein 22-like;zinc finger protein 34-like
MF	GO:0000981	DNA-binding transcription factor activit...	3053	11	3.2	0.0006	1	gene-LOC115194677;gene-LOC115194685;gene-pou6f2;gene-LOC115149613;gene-LOC115148671;gene-LOC115149827;gene-LOC115149881;gene-LOC115149882;gene-LOC115169797;gene-LOC115180437	zinc finger protein 37-like;gastrula zinc finger protein XlCGF8.2DB-like;POU class 6 homeobox 2;zinc finger protein 135-like;brain-specific homeobox protein homolog;transcription factor HES-5-like;transcription factor HES-5-like;transcription factor HES-5-like;class E basic helix-loop-helix protein 22-like;zinc finger protein 34-like
MF	GO:0047341	fucose-1-phosphate guanylyltransferase a...	1	1	0	0.001	1	gene-LOC115158009	fucose-1-phosphate guanylyltransferase-like
MF	GO:0047092	27-hydroxycholesterol 7-alpha-monooxygen...	2	1	0	0.0021	1	gene-LOC115169796	25-hydroxycholesterol 7-alpha-hydroxylase-like
MF	GO:0033783	25-hydroxycholesterol 7alpha-hydroxylase...	2	1	0	0.0021	1	gene-LOC115169796	25-hydroxycholesterol 7-alpha-hydroxylase-like
MF	GO:0005251	delayed rectifier potassium channel acti...	79	2	0.08	0.0031	1	gene-LOC115148677;gene-LOC115160310	potassium voltage-gated channel subfamily H member 2-like;potassium voltage-gated channel subfamily C member 1-like
MF	GO:0008396	oxysterol 7-alpha-hydroxylase activity	3	1	0	0.0031	1	gene-LOC115169796	25-hydroxycholesterol 7-alpha-hydroxylase-like
MF	GO:2001070	starch binding	5	1	0.01	0.0052	1	gene-stbd1	starch binding domain 1
MF	GO:0046983	protein dimerization activity	2031	6	2.13	0.0059	1	gene-LOC115149827;gene-LOC115149881;gene-LOC115149882;gene-LOC115169797	transcription factor HES-5-like;transcription factor HES-5-like;transcription factor HES-5-like;class E basic helix-loop-helix protein 22-like
MF	GO:0086059	voltage-gated calcium channel activity i...	7	1	0.01	0.0073	1	gene-LOC115208210	voltage-dependent L-type calcium channel subunit alpha-1D-like
MF	GO:0055131	C3HC4-type RING finger domain binding	9	1	0.01	0.0094	1	gene-LOC115148677	potassium voltage-gated channel subfamily H member 2-like
MF	GO:1902282	voltage-gated potassium channel activity...	13	1	0.01	0.0135	1	gene-LOC115148677	potassium voltage-gated channel subfamily H member 2-like
MF	GO:0047277	globoside alpha-N-acetylgalactosaminyltr...	18	1	0.02	0.0187	1	gene-LOC115153855	globoside alpha-1
MF	GO:0015057	thrombin-activated receptor activity	19	1	0.02	0.0197	1	gene-LOC115159722	proteinase-activated receptor 3-like
MF	GO:0008331	high voltage-gated calcium channel activ...	19	1	0.02	0.0197	1	gene-LOC115208210	voltage-dependent L-type calcium channel subunit alpha-1D-like
MF	GO:0099508	voltage-gated ion channel activity invol...	21	1	0.02	0.0218	1	gene-LOC115160310	potassium voltage-gated channel subfamily C member 1-like
MF	GO:0031432	titin binding	22	1	0.02	0.0228	1	gene-LOC115180190	myosin-binding protein C
MF	GO:2001069	glycogen binding	22	1	0.02	0.0228	1	gene-stbd1	starch binding domain 1
MF	GO:0015347	sodium-independent organic anion transme...	26	1	0.03	0.0269	1	gene-LOC115198764	solute carrier organic anion transporter family member 1C1-like
MF	GO:0015349	thyroid hormone transmembrane transporte...	26	1	0.03	0.0269	1	gene-LOC115198764	solute carrier organic anion transporter family member 1C1-like
MF	GO:0003841	1-acylglycerol-3-phosphate O-acyltransfe...	30	1	0.03	0.031	1	gene-LOC115195946	1-acyl-sn-glycerol-3-phosphate acyltransferase gamma-like
MF	GO:0050811	GABA receptor binding	36	1	0.04	0.0371	1	gene-LOC115173973	inactive phospholipase C-like protein 2
MF	GO:0070679	inositol 1,4,5 trisphosphate binding	37	1	0.04	0.0381	1	gene-LOC115173973	inactive phospholipase C-like protein 2
MF	GO:0000175	3'-5'-exoribonuclease activity	40	1	0.04	0.0411	1	gene-LOC115178834	interferon-stimulated 20 kDa exonuclease-like 2
MF	GO:0015125	bile acid transmembrane transporter acti...	41	1	0.04	0.0421	1	gene-LOC115198764	solute carrier organic anion transporter family member 1C1-like
MF	GO:0001227	DNA-binding transcription repressor acti...	744	3	0.78	0.0426	1	gene-LOC115149827;gene-LOC115149881;gene-LOC115149882	transcription factor HES-5-like;transcription factor HES-5-like;transcription factor HES-5-like
AR
warm - cold < -0.35
#@ Number of genes: 42392
#@ Number of genes with GO IDs: 39355
#@ Number of genes for test: 94
categ	GO.ID	Term	Annotated	Significant	Expected	weightFisher	p.adj	genes	geneNames
BP	GO:0048496	maintenance of animal organ identity	14	2	0.03	0.00051	1	gene-LOC115172103;gene-ush2a	usherin-like;usherin
BP	GO:0007605	sensory perception of sound	303	5	0.73	0.00084	1	gene-LOC115199085;gene-pgap1;gene-LOC115172103;gene-ush2a;gene-LOC115177476	uncharacterized PE-PGRS family protein PE_PGRS54-like;post-GPI attachment to proteins 1;usherin-like;usherin;otoancorin-like
BP	GO:0042407	cristae formation	35	2	0.08	0.00323	1	gene-LOC115155470;gene-LOC115168102	ATP synthase F(0) complex subunit C2;dnaJ homolog subfamily C member 11-like
BP	GO:0021503	neural fold bending	2	1	0	0.0048	1	gene-LOC115172876	leucine zipper protein 1-like
BP	GO:0019265	glycine biosynthetic process, by transam...	3	1	0.01	0.0072	1	gene-LOC115156690	serine--pyruvate aminotransferase-like
BP	GO:2000299	negative regulation of Rho-dependent pro...	3	1	0.01	0.0072	1	gene-LOC115201296	ras-interacting protein 1-like
BP	GO:0045184	establishment of protein localization	3616	12	8.7	0.00805	1	gene-LOC115172103;gene-ush2a	usherin-like;usherin
BP	GO:0060234	neuroblast delamination	4	1	0.01	0.00958	1	gene-LOC115169356	microtubule organization protein AKNA-like
BP	GO:0090648	response to environmental enrichment	4	1	0.01	0.00958	1	gene-LOC115172789	leukocyte tyrosine kinase receptor-like
BP	GO:0009436	glyoxylate catabolic process	4	1	0.01	0.00958	1	gene-LOC115156690	serine--pyruvate aminotransferase-like
BP	GO:0071502	cellular response to temperature stimulu...	4	1	0.01	0.00958	1	gene-LOC115172138	5-hydroxytryptamine receptor 1B-like
BP	GO:0019226	transmission of nerve impulse	182	4	0.44	0.01004	1	gene-LOC115177476;gene-LOC115178177	otoancorin-like;voltage-dependent calcium channel gamma-5 subunit-like
BP	GO:0021849	neuroblast division in subventricular zo...	5	1	0.01	0.01197	1	gene-LOC115169356	microtubule organization protein AKNA-like
BP	GO:0035063	nuclear speck organization	5	1	0.01	0.01197	1	gene-LOC115205036	AF4/FMR2 family member 2-like
BP	GO:0016189	synaptic vesicle to endosome fusion	5	1	0.01	0.01197	1	gene-LOC115201085	vesicle transport through interaction with t-SNAREs homolog 1A-like
BP	GO:0043985	histone H4-R3 methylation	6	1	0.01	0.01434	1	gene-LOC115180003	PR domain zinc finger protein 4-like
BP	GO:0051936	gamma-aminobutyric acid reuptake	6	1	0.01	0.01434	1	gene-slc6a1	solute carrier family 6 member 1
BP	GO:0019448	L-cysteine catabolic process	6	1	0.01	0.01434	1	gene-LOC115156690	serine--pyruvate aminotransferase-like
BP	GO:0098886	modification of dendritic spine	6	1	0.01	0.01434	1	gene-LOC115208099	rho GTPase-activating protein 44-like
BP	GO:0098658	inorganic anion import across plasma mem...	6	1	0.01	0.01434	1	gene-slc6a1	solute carrier family 6 member 1
BP	GO:0061975	articular cartilage development	6	1	0.01	0.01434	1	gene-LOC115199085	uncharacterized PE-PGRS family protein PE_PGRS54-like
BP	GO:0052746	inositol phosphorylation	6	1	0.01	0.01434	1	gene-LOC115207217	inositol-pentakisphosphate 2-kinase-like
BP	GO:0007268	chemical synaptic transmission	1527	9	3.67	0.01566	1	gene-LOC115148517;gene-slc6a1;gene-LOC115156615;gene-LOC115172138	5-hydroxytryptamine receptor 7-like;solute carrier family 6 member 1;fibroblast growth factor 12;5-hydroxytryptamine receptor 1B-like
BP	GO:0014063	negative regulation of serotonin secreti...	7	1	0.02	0.01671	1	gene-LOC115172138	5-hydroxytryptamine receptor 1B-like
BP	GO:1903892	negative regulation of ATF6-mediated unf...	7	1	0.02	0.01671	1	gene-LOC115173561	cyclic AMP-dependent transcription factor ATF-6 beta-like
BP	GO:0010701	positive regulation of norepinephrine se...	7	1	0.02	0.01671	1	gene-LOC115207897	potassium voltage-gated channel subfamily B member 1-like
BP	GO:1902953	positive regulation of ER to Golgi vesic...	7	1	0.02	0.01671	1	gene-pgap1	post-GPI attachment to proteins 1
BP	GO:0034446	substrate adhesion-dependent cell spread...	232	3	0.56	0.01857	1	gene-LOC115192229;gene-LOC115172103;gene-ush2a	laminin subunit beta-1-like;usherin-like;usherin
BP	GO:0016458	gene silencing	314	3	0.76	0.01879	1	gene-LOC115173561	cyclic AMP-dependent transcription factor ATF-6 beta-like
BP	GO:0140199	negative regulation of adenylate cyclase...	8	1	0.02	0.01908	1	gene-LOC115156627	cAMP-specific 3'
BP	GO:0099152	regulation of neurotransmitter receptor ...	8	1	0.02	0.01908	1	gene-LOC115208099	rho GTPase-activating protein 44-like
BP	GO:0010754	negative regulation of cGMP-mediated sig...	9	1	0.02	0.02144	1	gene-pdzd3	PDZ domain containing 3
BP	GO:0015770	sucrose transport	9	1	0.02	0.02144	1	gene-LOC115176352	solute carrier family 45 member 4-like
BP	GO:0021812	neuronal-glial interaction involved in c...	10	1	0.02	0.02379	1	gene-LOC115192229	laminin subunit beta-1-like
BP	GO:0098967	exocytic insertion of neurotransmitter r...	10	1	0.02	0.02379	1	gene-LOC115205203	syntaxin-3-like
BP	GO:0051490	negative regulation of filopodium assemb...	10	1	0.02	0.02379	1	gene-LOC115208099	rho GTPase-activating protein 44-like
BP	GO:0042853	L-alanine catabolic process	11	1	0.03	0.02614	1	gene-LOC115156690	serine--pyruvate aminotransferase-like
BP	GO:0031936	negative regulation of chromatin silenci...	11	1	0.03	0.02614	1	gene-LOC115159702	histone H1.0-B-like
BP	GO:0015937	coenzyme A biosynthetic process	12	1	0.03	0.02848	1	gene-LOC115157222	pantothenate kinase 1-like
BP	GO:0098908	regulation of neuronal action potential	12	1	0.03	0.02848	1	gene-LOC115156615	fibroblast growth factor 12
BP	GO:0060315	negative regulation of ryanodine-sensiti...	12	1	0.03	0.02848	1	gene-LOC115174468	peptidyl-prolyl cis-trans isomerase FKBP1B
BP	GO:0033197	response to vitamin E	12	1	0.03	0.02848	1	gene-LOC115174468	peptidyl-prolyl cis-trans isomerase FKBP1B
BP	GO:0035021	negative regulation of Rac protein signa...	13	1	0.03	0.03082	1	gene-LOC115208099	rho GTPase-activating protein 44-like
BP	GO:0061179	negative regulation of insulin secretion...	13	1	0.03	0.03082	1	gene-LOC115174468	peptidyl-prolyl cis-trans isomerase FKBP1B
BP	GO:0039536	negative regulation of RIG-I signaling p...	13	1	0.03	0.03082	1	gene-LOC115208648	SEC14-like protein 1
BP	GO:1905709	negative regulation of membrane permeabi...	13	1	0.03	0.03082	1	gene-LOC115201296	ras-interacting protein 1-like
BP	GO:0048280	vesicle fusion with Golgi apparatus	14	1	0.03	0.03315	1	gene-LOC115201085	vesicle transport through interaction with t-SNAREs homolog 1A-like
BP	GO:0032483	regulation of Rab protein signal transdu...	14	1	0.03	0.03315	1	gene-LOC115176610	DENN domain-containing protein 3-like
BP	GO:0045494	photoreceptor cell maintenance	122	2	0.29	0.03501	1	gene-LOC115172103;gene-ush2a	usherin-like;usherin
BP	GO:0015871	choline transport	15	1	0.04	0.03548	1	gene-LOC115208648	SEC14-like protein 1
BP	GO:1901898	negative regulation of relaxation of car...	15	1	0.04	0.03548	1	gene-LOC115156627	cAMP-specific 3'
BP	GO:0007198	adenylate cyclase-inhibiting serotonin r...	15	1	0.04	0.03548	1	gene-LOC115172138	5-hydroxytryptamine receptor 1B-like
BP	GO:0002031	G protein-coupled receptor internalizati...	15	1	0.04	0.03548	1	gene-LOC115172138	5-hydroxytryptamine receptor 1B-like
BP	GO:0060287	epithelial cilium movement involved in d...	16	1	0.04	0.0378	1	gene-LOC115207217	inositol-pentakisphosphate 2-kinase-like
BP	GO:0000479	endonucleolytic cleavage of tricistronic...	16	1	0.04	0.0378	1	gene-LOC115176672	ribosome biogenesis protein BMS1 homolog
BP	GO:0036269	swimming behavior	17	1	0.04	0.04011	1	gene-LOC115172789	leukocyte tyrosine kinase receptor-like
BP	GO:0090259	regulation of retinal ganglion cell axon...	17	1	0.04	0.04011	1	gene-LOC115198428	ventral anterior homeobox 2-like
BP	GO:1990440	positive regulation of transcription fro...	17	1	0.04	0.04011	1	gene-LOC115173561	cyclic AMP-dependent transcription factor ATF-6 beta-like
BP	GO:0061386	closure of optic fissure	18	1	0.04	0.04242	1	gene-LOC115198428	ventral anterior homeobox 2-like
BP	GO:0016584	nucleosome positioning	18	1	0.04	0.04242	1	gene-LOC115159702	histone H1.0-B-like
BP	GO:0010459	negative regulation of heart rate	18	1	0.04	0.04242	1	gene-LOC115174468	peptidyl-prolyl cis-trans isomerase FKBP1B
BP	GO:0003374	dynamin family protein polymerization in...	18	1	0.04	0.04242	1	gene-LOC115204234	dynamin-2
BP	GO:0050882	voluntary musculoskeletal movement	18	1	0.04	0.04242	1	gene-LOC115201085	vesicle transport through interaction with t-SNAREs homolog 1A-like
BP	GO:0061817	endoplasmic reticulum-plasma membrane te...	18	1	0.04	0.04242	1	gene-LOC115156912	extended synaptotagmin-2-like
BP	GO:0006878	cellular copper ion homeostasis	19	1	0.05	0.04472	1	gene-LOC115201086	cytochrome c oxidase assembly protein COX19
BP	GO:0006388	tRNA splicing, via endonucleolytic cleav...	19	1	0.05	0.04472	1	gene-fam98b	family with sequence similarity 98 member B
BP	GO:0060159	regulation of dopamine receptor signalin...	19	1	0.05	0.04472	1	gene-LOC115172789	leukocyte tyrosine kinase receptor-like
BP	GO:0099590	neurotransmitter receptor internalizatio...	67	2	0.16	0.0488	1	gene-LOC115178177	voltage-dependent calcium channel gamma-5 subunit-like
BP	GO:0019367	fatty acid elongation, saturated fatty a...	21	1	0.05	0.04931	1	gene-LOC115170825	elongation of very long chain fatty acids protein 6
BP	GO:2000671	regulation of motor neuron apoptotic pro...	21	1	0.05	0.04931	1	gene-LOC115207897	potassium voltage-gated channel subfamily B member 1-like
BP	GO:0034625	fatty acid elongation, monounsaturated f...	21	1	0.05	0.04931	1	gene-LOC115170825	elongation of very long chain fatty acids protein 6
BP	GO:0034626	fatty acid elongation, polyunsaturated f...	21	1	0.05	0.04931	1	gene-LOC115170825	elongation of very long chain fatty acids protein 6
BP	GO:0045050	protein insertion into ER membrane by st...	21	1	0.05	0.04931	1	gene-LOC115168711	ER membrane protein complex subunit 1-like
CC	GO:1990696	USH2 complex	13	2	0.03	0.00045	0.5254	gene-LOC115172103;gene-ush2a	usherin-like;usherin
CC	GO:0002142	stereocilia ankle link complex	17	2	0.04	0.00077	0.5254	gene-LOC115172103;gene-ush2a	usherin-like;usherin
CC	GO:1990075	periciliary membrane compartment	19	2	0.05	0.00097	0.5254	gene-LOC115172103;gene-ush2a	usherin-like;usherin
CC	GO:0060171	stereocilium membrane	20	2	0.05	0.00107	0.5254	gene-LOC115172103;gene-ush2a	usherin-like;usherin
CC	GO:0031201	SNARE complex	113	3	0.27	0.00266	1	gene-LOC115201085;gene-LOC115205203;gene-LOC115207248	vesicle transport through interaction with t-SNAREs homolog 1A-like;syntaxin-3-like;synapsin-2-like
CC	GO:0097038	perinuclear endoplasmic reticulum	54	2	0.13	0.00766	1	gene-LOC115201756;gene-LOC115173959	calpain-2 catalytic subunit-like;oxysterol-binding protein-related protein 3-like
CC	GO:0030425	dendrite	1492	10	3.62	0.01104	1	gene-LOC115208099;gene-LOC115148517;gene-LOC115201756;gene-LOC115205203;gene-LOC115207897;gene-LOC115162938;gene-LOC115169712;gene-LOC115172138	rho GTPase-activating protein 44-like;5-hydroxytryptamine receptor 7-like;calpain-2 catalytic subunit-like;syntaxin-3-like;potassium voltage-gated channel subfamily B member 1-like;glutamate receptor ionotropic;catenin delta-2-like;5-hydroxytryptamine receptor 1B-like
CC	GO:0032391	photoreceptor connecting cilium	67	2	0.16	0.0116	1	gene-LOC115172103;gene-ush2a	usherin-like;usherin
CC	GO:0099154	serotonergic synapse	5	1	0.01	0.01206	1	gene-LOC115172138	5-hydroxytryptamine receptor 1B-like
CC	GO:0098666	G protein-coupled serotonin receptor com...	6	1	0.01	0.01446	1	gene-LOC115172138	5-hydroxytryptamine receptor 1B-like
CC	GO:0043257	laminin-8 complex	7	1	0.02	0.01685	1	gene-LOC115192229	laminin subunit beta-1-like
CC	GO:0005607	laminin-2 complex	8	1	0.02	0.01923	1	gene-LOC115192229	laminin subunit beta-1-like
CC	GO:0014069	postsynaptic density	914	6	2.22	0.02006	1	gene-LOC115204234;gene-LOC115208099;gene-LOC115207248;gene-LOC115156627;gene-LOC115169712;gene-LOC115178177	dynamin-2;rho GTPase-activating protein 44-like;synapsin-2-like;cAMP-specific 3';catenin delta-2-like;voltage-dependent calcium channel gamma-5 subunit-like
CC	GO:0005606	laminin-1 complex	9	1	0.02	0.02161	1	gene-LOC115192229	laminin subunit beta-1-like
CC	GO:0005634	nucleus	14803	44	35.88	0.0236	1	gene-LOC115194433;gene-LOC115205541;gene-LOC115157222;gene-LOC115159702;gene-LOC115191661;gene-LOC115191671;gene-LOC115191672;gene-LOC115192308;gene-LOC115198428;gene-LOC115199082;gene-LOC115201088;gene-LOC115201756;gene-LOC115201880;gene-LOC115201851;gene-LOC115201886;gene-LOC115207217;gene-LOC115207899;gene-LOC115155469;gene-LOC115156615;gene-LOC115156627;gene-LOC115162938;gene-LOC115168641;gen…	akirin-2-like;hexosaminidase D-like;pantothenate kinase 1-like;histone H1.0-B-like;myeloid zinc finger 1-like;uncharacterized LOC115191671;zinc finger protein 2-like;proteasome subunit alpha type-7-like;ventral anterior homeobox 2-like;protein mono-ADP-ribosyltransferase PARP12-like;arf-GAP with dual PH domain-containing protein 1-like;calpain-2 catalytic subunit-like;oocyte zinc finger protein X…
CC	GO:0043259	laminin-10 complex	10	1	0.02	0.02398	1	gene-LOC115192229	laminin subunit beta-1-like
CC	GO:0072669	tRNA-splicing ligase complex	11	1	0.03	0.02634	1	gene-fam98b	family with sequence similarity 98 member B
CC	GO:0098844	postsynaptic endocytic zone membrane	13	1	0.03	0.03106	1	gene-LOC115204234	dynamin-2
CC	GO:0098850	extrinsic component of synaptic vesicle ...	14	1	0.03	0.03341	1	gene-LOC115207248	synapsin-2-like
CC	GO:0031227	intrinsic component of endoplasmic retic...	303	4	0.73	0.03715	1	gene-LOC115156912	extended synaptotagmin-2-like
CC	GO:0032983	kainate selective glutamate receptor com...	17	1	0.04	0.04042	1	gene-LOC115162938	glutamate receptor ionotropic
CC	GO:0005741	mitochondrial outer membrane	358	4	0.87	0.04105	1	gene-LOC115155469;gene-LOC115155470;gene-LOC115156691;gene-LOC115168102	cyclic AMP-dependent transcription factor ATF-2-like;ATP synthase F(0) complex subunit C2;bcl-2-related ovarian killer protein homolog A-like;dnaJ homolog subfamily C member 11-like
CC	GO:0036064	ciliary basal body	314	3	0.76	0.04109	1	gene-LOC115207217;gene-LOC115172103;gene-ush2a	inositol-pentakisphosphate 2-kinase-like;usherin-like;usherin
CC	GO:0031092	platelet alpha granule membrane	18	1	0.04	0.04275	1	gene-LOC115198099	protocadherin-7-like
CC	GO:0001401	SAM complex	19	1	0.05	0.04507	1	gene-LOC115168102	dnaJ homolog subfamily C member 11-like
CC	GO:0000276	mitochondrial proton-transporting ATP sy...	19	1	0.05	0.04507	1	gene-LOC115155470	ATP synthase F(0) complex subunit C2
CC	GO:0072546	ER membrane protein complex	21	1	0.05	0.0497	1	gene-LOC115168711	ER membrane protein complex subunit 1-like
CC	GO:0061617	MICOS complex	21	1	0.05	0.0497	1	gene-LOC115168102	dnaJ homolog subfamily C member 11-like
MF	GO:0004494	methylmalonyl-CoA mutase activity	1	1	0	0.0024	1	gene-mmut	methylmalonyl-CoA mutase
MF	GO:0050185	phosphatidylinositol deacylase activity	1	1	0	0.0024	1	gene-pgap1	post-GPI attachment to proteins 1
MF	GO:0030251	guanylate cyclase inhibitor activity	1	1	0	0.0024	1	gene-pdzd3	PDZ domain containing 3
MF	GO:0035497	cAMP response element binding	33	2	0.08	0.0029	1	gene-LOC115155469;gene-LOC115173561	cyclic AMP-dependent transcription factor ATF-2-like;cyclic AMP-dependent transcription factor ATF-6 beta-like
MF	GO:0004760	serine-pyruvate transaminase activity	2	1	0	0.0048	1	gene-LOC115156690	serine--pyruvate aminotransferase-like
MF	GO:0035299	inositol pentakisphosphate 2-kinase acti...	2	1	0	0.0048	1	gene-LOC115207217	inositol-pentakisphosphate 2-kinase-like
MF	GO:0004993	G protein-coupled serotonin receptor act...	51	2	0.12	0.0069	1	gene-LOC115148517;gene-LOC115172138	5-hydroxytryptamine receptor 7-like;5-hydroxytryptamine receptor 1B-like
MF	GO:0008453	alanine-glyoxylate transaminase activity	3	1	0.01	0.0073	1	gene-LOC115156690	serine--pyruvate aminotransferase-like
MF	GO:0044325	ion channel binding	320	4	0.78	0.0077	1	gene-LOC115207897;gene-LOC115156615;gene-LOC115156627;gene-LOC115174468	potassium voltage-gated channel subfamily B member 1-like;fibroblast growth factor 12;cAMP-specific 3';peptidyl-prolyl cis-trans isomerase FKBP1B
MF	GO:0000981	DNA-binding transcription factor activit...	3053	14	7.41	0.0113	1	gene-LOC115191661;gene-LOC115191671;gene-LOC115198428;gene-LOC115201886;gene-LOC115155469;gene-LOC115168641;gene-LOC115173561;gene-LOC115173657;gene-LOC115177674;gene-LOC115180005;gene-LOC115180003	myeloid zinc finger 1-like;uncharacterized LOC115191671;ventral anterior homeobox 2-like;neurotrophin receptor-interacting factor homolog;cyclic AMP-dependent transcription factor ATF-2-like;transcription factor GATA-5-like;cyclic AMP-dependent transcription factor ATF-6 beta-like;zinc finger protein 516-like;zinc finger protein 239-like;achaete-scute homolog 3-like;PR domain zinc finger protein …
MF	GO:1905502	acetyl-CoA binding	5	1	0.01	0.0121	1	gene-LOC115157222	pantothenate kinase 1-like
MF	GO:0005484	SNAP receptor activity	72	2	0.17	0.0133	1	gene-LOC115201085;gene-LOC115205203	vesicle transport through interaction with t-SNAREs homolog 1A-like;syntaxin-3-like
MF	GO:0102148	N-acetyl-beta-D-galactosaminidase activi...	6	1	0.01	0.0145	1	gene-LOC115205541	hexosaminidase D-like
MF	GO:0004594	pantothenate kinase activity	7	1	0.02	0.0169	1	gene-LOC115157222	pantothenate kinase 1-like
MF	GO:0046872	metal ion binding	10063	31	24.42	0.0182	1	gene-LOC115205528;gene-LOC115148979;gene-LOC115191661;gene-LOC115191671;gene-LOC115191672;gene-LOC115191673;gene-LOC115199082;gene-LOC115201088;gene-LOC115201880;gene-LOC115201851;gene-LOC115201886;gene-LOC115208363;gene-slc6a1;gene-LOC115155469;gene-galnt5;gene-LOC115156627;gene-LOC115168104;gene-LOC115173657;gene-mmut;gene-LOC115177475;gene-LOC115178586;gene-LOC115177674;gene-LOC115180003	transcription factor E4F1-like;phospholipid scramblase 1-like;myeloid zinc finger 1-like;uncharacterized LOC115191671;zinc finger protein 2-like;zinc finger protein 2-like;protein mono-ADP-ribosyltransferase PARP12-like;arf-GAP with dual PH domain-containing protein 1-like;oocyte zinc finger protein XlCOF7.1-like;zinc finger protein with KRAB and SCAN domains 8-like;neurotrophin receptor-interact…
MF	GO:0050544	arachidonic acid binding	8	1	0.02	0.0192	1	gene-LOC115205203	syntaxin-3-like
MF	GO:0034511	U3 snoRNA binding	9	1	0.02	0.0216	1	gene-LOC115176672	ribosome biogenesis protein BMS1 homolog
MF	GO:0002151	G-quadruplex RNA binding	10	1	0.02	0.024	1	gene-LOC115205036	AF4/FMR2 family member 2-like
MF	GO:0031419	cobalamin binding	10	1	0.02	0.024	1	gene-mmut	methylmalonyl-CoA mutase
MF	GO:0004949	cannabinoid receptor activity	10	1	0.02	0.024	1	gene-cnr1	cannabinoid receptor 1
MF	GO:0008506	sucrose:proton symporter activity	11	1	0.03	0.0264	1	gene-LOC115176352	solute carrier family 45 member 4-like
MF	GO:0004563	beta-N-acetylhexosaminidase activity	13	1	0.03	0.0311	1	gene-LOC115205541	hexosaminidase D-like
MF	GO:0043533	inositol 1,3,4,5 tetrakisphosphate bindi...	14	1	0.03	0.0334	1	gene-LOC115201088	arf-GAP with dual PH domain-containing protein 1-like
MF	GO:0017128	phospholipid scramblase activity	15	1	0.04	0.0358	1	gene-LOC115148979	phospholipid scramblase 1-like
MF	GO:0019855	calcium channel inhibitor activity	18	1	0.04	0.0428	1	gene-LOC115174468	peptidyl-prolyl cis-trans isomerase FKBP1B
MF	GO:0015277	kainate selective glutamate receptor act...	19	1	0.05	0.0451	1	gene-LOC115162938	glutamate receptor ionotropic
MF	GO:0102336	3-oxo-arachidoyl-CoA synthase activity	21	1	0.05	0.0497	1	gene-LOC115170825	elongation of very long chain fatty acids protein 6
MF	GO:0102337	3-oxo-cerotoyl-CoA synthase activity	21	1	0.05	0.0497	1	gene-LOC115170825	elongation of very long chain fatty acids protein 6
MF	GO:0102338	3-oxo-lignoceronyl-CoA synthase activity	21	1	0.05	0.0497	1	gene-LOC115170825	elongation of very long chain fatty acids protein 6
MF	GO:0005528	FK506 binding	21	1	0.05	0.0497	1	gene-LOC115174468	peptidyl-prolyl cis-trans isomerase FKBP1B
MF	GO:0009922	fatty acid elongase activity	21	1	0.05	0.0497	1	gene-LOC115170825	elongation of very long chain fatty acids protein 6
MF	GO:0102756	very-long-chain 3-ketoacyl-CoA synthase ...	21	1	0.05	0.0497	1	gene-LOC115170825	elongation of very long chain fatty acids protein 6
RA
warm - cold < -0.35
#@ Number of genes: 42392
#@ Number of genes with GO IDs: 39355
#@ Number of genes for test: 38
categ	GO.ID	Term	Annotated	Significant	Expected	weightFisher	p.adj	genes	geneNames
BP	GO:0048160	primary follicle stage	3	1	0	0.0032	1	gene-LOC115149534	YTH domain-containing protein 1-like
BP	GO:0006742	NADP catabolic process	4	1	0	0.0043	1	gene-LOC115180163	nucleoside diphosphate-linked moiety X motif 17-like
BP	GO:1903709	uterine gland development	4	1	0	0.0043	1	gene-LOC115173287	histone-lysine N-methyltransferase ASH1L-like
BP	GO:1903699	tarsal gland development	4	1	0	0.0043	1	gene-LOC115173287	histone-lysine N-methyltransferase ASH1L-like
BP	GO:0035669	TRAM-dependent toll-like receptor 4 sign...	5	1	0.01	0.0053	1	gene-prkce	protein kinase C epsilon
BP	GO:0035176	social behavior	110	2	0.12	0.0062	1	gene-LOC115153760;gene-LOC115157383	neuronal PAS domain-containing protein 4A-like;glutamate decarboxylase 1-like
BP	GO:1901529	positive regulation of anion channel act...	6	1	0.01	0.0064	1	gene-LOC115176414	multidrug resistance protein 1-like
BP	GO:0099040	ceramide translocation	6	1	0.01	0.0064	1	gene-LOC115176414	multidrug resistance protein 1-like
BP	GO:1905123	regulation of glucosylceramidase activit...	6	1	0.01	0.0064	1	gene-LOC115164770	lysosome membrane protein 2-like
BP	GO:0019677	NAD catabolic process	7	1	0.01	0.0075	1	gene-LOC115180163	nucleoside diphosphate-linked moiety X motif 17-like
BP	GO:1990962	xenobiotic transport across blood-brain ...	9	1	0.01	0.0096	1	gene-LOC115176414	multidrug resistance protein 1-like
BP	GO:0046865	terpenoid transport	9	1	0.01	0.0096	1	gene-LOC115176414	multidrug resistance protein 1-like
BP	GO:0110104	mRNA alternative polyadenylation	11	1	0.01	0.0117	1	gene-LOC115149534	YTH domain-containing protein 1-like
BP	GO:0033327	Leydig cell differentiation	11	1	0.01	0.0117	1	gene-LOC115205295	ensconsin-like
BP	GO:0061038	uterus morphogenesis	12	1	0.01	0.0128	1	gene-LOC115173287	histone-lysine N-methyltransferase ASH1L-like
BP	GO:0015917	aminophospholipid transport	14	1	0.02	0.0149	1	gene-LOC115164770	lysosome membrane protein 2-like
BP	GO:0097676	histone H3-K36 dimethylation	15	1	0.02	0.016	1	gene-LOC115173287	histone-lysine N-methyltransferase ASH1L-like
BP	GO:1905907	negative regulation of amyloid fibril fo...	16	1	0.02	0.017	1	gene-LOC115165598	prefoldin subunit 4-like
BP	GO:0060009	Sertoli cell development	16	1	0.02	0.017	1	gene-LOC115205295	ensconsin-like
BP	GO:0002674	negative regulation of acute inflammator...	17	1	0.02	0.0181	1	gene-LOC115173287	histone-lysine N-methyltransferase ASH1L-like
BP	GO:0043471	regulation of cellular carbohydrate cata...	17	1	0.02	0.0181	1	gene-LOC115164770	lysosome membrane protein 2-like
BP	GO:0010359	regulation of anion channel activity	25	2	0.03	0.0196	1	gene-LOC115206095	TRPM8 channel-associated factor homolog
BP	GO:2000766	negative regulation of cytoplasmic trans...	19	1	0.02	0.0202	1	gene-LOC115198798	putative E3 ubiquitin-protein ligase UNKL
BP	GO:0019367	fatty acid elongation, saturated fatty a...	21	1	0.02	0.0223	1	gene-LOC115170825	elongation of very long chain fatty acids protein 6
BP	GO:0034625	fatty acid elongation, monounsaturated f...	21	1	0.02	0.0223	1	gene-LOC115170825	elongation of very long chain fatty acids protein 6
BP	GO:0034626	fatty acid elongation, polyunsaturated f...	21	1	0.02	0.0223	1	gene-LOC115170825	elongation of very long chain fatty acids protein 6
BP	GO:2001225	regulation of chloride transport	22	1	0.02	0.0233	1	gene-LOC115176414	multidrug resistance protein 1-like
BP	GO:1990961	xenobiotic detoxification by transmembra...	22	1	0.02	0.0233	1	gene-LOC115176414	multidrug resistance protein 1-like
BP	GO:0015693	magnesium ion transport	23	1	0.02	0.0244	1	gene-LOC115153918	magnesium transporter NIPA2-like
BP	GO:0099525	presynaptic dense core vesicle exocytosi...	23	1	0.02	0.0244	1	gene-LOC115150762	calcium-dependent secretion activator 1
BP	GO:0007614	short-term memory	23	1	0.02	0.0244	1	gene-LOC115153760	neuronal PAS domain-containing protein 4A-like
BP	GO:0033292	T-tubule organization	27	1	0.03	0.0286	1	gene-LOC115198772	myoferlin-like
BP	GO:0001778	plasma membrane repair	28	1	0.03	0.0296	1	gene-LOC115198772	myoferlin-like
BP	GO:0009048	dosage compensation by inactivation of X...	28	1	0.03	0.0296	1	gene-LOC115149534	YTH domain-containing protein 1-like
BP	GO:0036295	cellular response to increased oxygen le...	28	1	0.03	0.0296	1	gene-LOC115154796	V-type proton ATPase catalytic subunit A-like
BP	GO:0047484	regulation of response to osmotic stress	30	1	0.03	0.0317	1	gene-LOC115176414	multidrug resistance protein 1-like
BP	GO:0042759	long-chain fatty acid biosynthetic proce...	32	1	0.03	0.0338	1	gene-LOC115170825	elongation of very long chain fatty acids protein 6
BP	GO:0035641	locomotory exploration behavior	33	1	0.04	0.0348	1	gene-LOC115157383	glutamate decarboxylase 1-like
BP	GO:0046697	decidualization	34	1	0.04	0.0358	1	gene-LOC115173287	histone-lysine N-methyltransferase ASH1L-like
BP	GO:0010763	positive regulation of fibroblast migrat...	34	1	0.04	0.0358	1	gene-prkce	protein kinase C epsilon
BP	GO:0042761	very long-chain fatty acid biosynthetic ...	36	1	0.04	0.0379	1	gene-LOC115170825	elongation of very long chain fatty acids protein 6
BP	GO:0035338	long-chain fatty-acyl-CoA biosynthetic p...	37	1	0.04	0.0389	1	gene-LOC115170825	elongation of very long chain fatty acids protein 6
BP	GO:0030259	lipid glycosylation	39	1	0.04	0.041	1	gene-LOC115153855	globoside alpha-1
BP	GO:0006457	protein folding	311	2	0.33	0.0438	1	gene-LOC115149532;gene-LOC115165598	dnaJ homolog subfamily C member 25-like;prefoldin subunit 4-like
BP	GO:0070633	transepithelial transport	42	1	0.05	0.0441	1	gene-LOC115176414	multidrug resistance protein 1-like
BP	GO:0006622	protein targeting to lysosome	44	1	0.05	0.0461	1	gene-LOC115164770	lysosome membrane protein 2-like
BP	GO:0060080	inhibitory postsynaptic potential	45	1	0.05	0.0471	1	gene-LOC115153760	neuronal PAS domain-containing protein 4A-like
CC	GO:0016272	prefoldin complex	11	1	0.01	0.011	1	gene-LOC115165598	prefoldin subunit 4-like
CC	GO:0098674	extrinsic component of neuronal dense co...	11	1	0.01	0.011	1	gene-LOC115150762	calcium-dependent secretion activator 1
CC	GO:0098591	external side of apical plasma membrane	15	1	0.02	0.015	1	gene-LOC115176414	multidrug resistance protein 1-like
CC	GO:0031680	G-protein beta/gamma-subunit complex	21	1	0.02	0.021	1	gene-gng10	G protein subunit gamma 10
CC	GO:0033180	proton-transporting V-type ATPase, V1 do...	22	1	0.02	0.022	1	gene-LOC115154796	V-type proton ATPase catalytic subunit A-like
CC	GO:0005763	mitochondrial small ribosomal subunit	43	1	0.04	0.042	1	gene-LOC115154655	28S ribosomal protein S12
CC	GO:0044853	plasma membrane raft	224	2	0.22	0.048	1	gene-LOC115180146	membrane-spanning 4-domains subfamily A member 4A-like
MF	GO:0004699	calcium-independent protein kinase C act...	3	1	0	0.0032	1	gene-prkce	protein kinase C epsilon
MF	GO:0099038	ceramide floppase activity	6	1	0.01	0.0065	1	gene-LOC115176414	multidrug resistance protein 1-like
MF	GO:0015485	cholesterol binding	117	2	0.13	0.0071	1	gene-LOC115200191;gene-LOC115164770	oxysterol-binding protein 2-like;lysosome membrane protein 2-like
MF	GO:0004351	glutamate decarboxylase activity	7	1	0.01	0.0075	1	gene-LOC115157383	glutamate decarboxylase 1-like
MF	GO:1990715	mRNA CDS binding	8	1	0.01	0.0086	1	gene-LOC115198798	putative E3 ubiquitin-protein ligase UNKL
MF	GO:1905538	polysome binding	8	1	0.01	0.0086	1	gene-LOC115198798	putative E3 ubiquitin-protein ligase UNKL
MF	GO:0051087	chaperone binding	132	2	0.14	0.009	1	gene-LOC115164770;gene-LOC115165598	lysosome membrane protein 2-like;prefoldin subunit 4-like
MF	GO:0046872	metal ion binding	10063	18	10.85	0.0096	1	gene-LOC115198772;gene-LOC115198798;gene-LOC115156984;gene-LOC115180163;gene-prkce;gene-LOC115147666;gene-LOC115147719;gene-LOC115147722;gene-LOC115152474;gene-LOC115153855;gene-LOC115154653;gene-LOC115173287;gene-LOC115178195;gene-LOC115178220;gene-LOC115178201	myoferlin-like;putative E3 ubiquitin-protein ligase UNKL;neurexin-1a-like;nucleoside diphosphate-linked moiety X motif 17-like;protein kinase C epsilon;gastrula zinc finger protein XlCGF26.1-like;zinc finger protein 239-like;zinc finger protein 501-like;zinc finger protein 239-like;globoside alpha-1;chromosome-associated kinesin KIF4-like;histone-lysine N-methyltransferase ASH1L-like;zinc finger …
MF	GO:0035529	NADH pyrophosphatase activity	11	1	0.01	0.0118	1	gene-LOC115180163	nucleoside diphosphate-linked moiety X motif 17-like
MF	GO:0090554	phosphatidylcholine floppase activity	13	1	0.01	0.0139	1	gene-LOC115176414	multidrug resistance protein 1-like
MF	GO:0090555	phosphatidylethanolamine flippase activi...	14	1	0.02	0.015	1	gene-LOC115176414	multidrug resistance protein 1-like
MF	GO:1990247	N6-methyladenosine-containing RNA bindin...	18	1	0.02	0.0192	1	gene-LOC115149534	YTH domain-containing protein 1-like
MF	GO:0047277	globoside alpha-N-acetylgalactosaminyltr...	18	1	0.02	0.0192	1	gene-LOC115153855	globoside alpha-1
MF	GO:0102756	very-long-chain 3-ketoacyl-CoA synthase ...	21	1	0.02	0.0224	1	gene-LOC115170825	elongation of very long chain fatty acids protein 6
MF	GO:0102336	3-oxo-arachidoyl-CoA synthase activity	21	1	0.02	0.0224	1	gene-LOC115170825	elongation of very long chain fatty acids protein 6
MF	GO:0102337	3-oxo-cerotoyl-CoA synthase activity	21	1	0.02	0.0224	1	gene-LOC115170825	elongation of very long chain fatty acids protein 6
MF	GO:0102338	3-oxo-lignoceronyl-CoA synthase activity	21	1	0.02	0.0224	1	gene-LOC115170825	elongation of very long chain fatty acids protein 6
MF	GO:0009922	fatty acid elongase activity	21	1	0.02	0.0224	1	gene-LOC115170825	elongation of very long chain fatty acids protein 6
MF	GO:0046933	proton-transporting ATP synthase activit...	23	1	0.02	0.0245	1	gene-LOC115154796	V-type proton ATPase catalytic subunit A-like
MF	GO:0046974	histone methyltransferase activity (H3-K...	27	1	0.03	0.0287	1	gene-LOC115173287	histone-lysine N-methyltransferase ASH1L-like
MF	GO:0015095	magnesium ion transmembrane transporter ...	27	1	0.03	0.0287	1	gene-LOC115153918	magnesium transporter NIPA2-like
MF	GO:0015562	efflux transmembrane transporter activit...	29	1	0.03	0.0308	1	gene-LOC115176414	multidrug resistance protein 1-like
MF	GO:0046975	histone methyltransferase activity (H3-K...	30	1	0.03	0.0319	1	gene-LOC115173287	histone-lysine N-methyltransferase ASH1L-like
MF	GO:0000978	RNA polymerase II cis-regulatory region ...	2340	6	2.52	0.0374	1	gene-LOC115147666;gene-LOC115147722;gene-LOC115152474;gene-LOC115153760;gene-LOC115178195;gene-LOC115178201	gastrula zinc finger protein XlCGF26.1-like;zinc finger protein 501-like;zinc finger protein 239-like;neuronal PAS domain-containing protein 4A-like;zinc finger protein 658B-like;zinc finger protein 2 homolog
MF	GO:0008559	ATPase-coupled xenobiotic transmembrane ...	37	1	0.04	0.0392	1	gene-LOC115176414	multidrug resistance protein 1-like
MF	GO:0046961	proton-transporting ATPase activity, rot...	41	1	0.04	0.0433	1	gene-LOC115154796	V-type proton ATPase catalytic subunit A-like
MF	GO:0042800	histone methyltransferase activity (H3-K...	42	1	0.05	0.0443	1	gene-LOC115173287	histone-lysine N-methyltransferase ASH1L-like
MF	GO:0004698	calcium-dependent protein kinase C activ...	43	1	0.05	0.0454	1	gene-prkce	protein kinase C epsilon
RR
warm - cold < -0.35
#@ Number of genes: 42392
#@ Number of genes with GO IDs: 39355
#@ Number of genes for test: 9
categ	GO.ID	Term	Annotated	Significant	Expected	weightFisher	p.adj	genes	geneNames
BP	GO:0030037	actin filament reorganization involved i...	5	1	0	0.0013	1	gene-LOC115154460	arf-GAP with Rho-GAP domain
BP	GO:1903892	negative regulation of ATF6-mediated unf...	7	1	0	0.0018	1	gene-LOC115173561	cyclic AMP-dependent transcription factor ATF-6 beta-like
BP	GO:0016539	intein-mediated protein splicing	9	1	0	0.0023	1	gene-ercc6l	ERCC excision repair 6 like
BP	GO:0034158	toll-like receptor 8 signaling pathway	10	1	0	0.0026	1	gene-LOC115202582	toll-like receptor 8
BP	GO:2000583	regulation of platelet-derived growth fa...	16	1	0	0.0042	1	gene-LOC115206675	intraflagellar transport protein 20 homolog
BP	GO:1990440	positive regulation of transcription fro...	17	1	0	0.0044	1	gene-LOC115173561	cyclic AMP-dependent transcription factor ATF-6 beta-like
BP	GO:0001921	positive regulation of receptor recyclin...	28	1	0.01	0.0073	1	gene-LOC115154460	arf-GAP with Rho-GAP domain
BP	GO:0007076	mitotic chromosome condensation	28	1	0.01	0.0073	1	gene-LOC115173561	cyclic AMP-dependent transcription factor ATF-6 beta-like
BP	GO:0032727	positive regulation of interferon-alpha ...	36	1	0.01	0.0093	1	gene-LOC115202582	toll-like receptor 8
BP	GO:0032728	positive regulation of interferon-beta p...	40	1	0.01	0.0104	1	gene-LOC115202582	toll-like receptor 8
BP	GO:0032695	negative regulation of interleukin-12 pr...	42	1	0.01	0.0109	1	gene-LOC115202582	toll-like receptor 8
BP	GO:0002755	MyD88-dependent toll-like receptor signa...	45	1	0.01	0.0117	1	gene-LOC115202582	toll-like receptor 8
BP	GO:0032814	regulation of natural killer cell activa...	49	1	0.01	0.0127	1	gene-LOC115179321	uncharacterized LOC115179321
BP	GO:0030030	cell projection organization	3658	3	0.95	0.0131	1	gene-LOC115165728	prickle-like protein 1
BP	GO:0042073	intraciliary transport	67	1	0.02	0.0173	1	gene-LOC115206675	intraflagellar transport protein 20 homolog
BP	GO:0051497	negative regulation of stress fiber asse...	67	1	0.02	0.0173	1	gene-LOC115154460	arf-GAP with Rho-GAP domain
BP	GO:0045742	positive regulation of epidermal growth ...	70	1	0.02	0.0181	1	gene-LOC115154460	arf-GAP with Rho-GAP domain
BP	GO:0051642	centrosome localization	77	1	0.02	0.0199	1	gene-LOC115206675	intraflagellar transport protein 20 homolog
BP	GO:0061512	protein localization to cilium	91	1	0.02	0.0235	1	gene-LOC115206675	intraflagellar transport protein 20 homolog
BP	GO:0032757	positive regulation of interleukin-8 pro...	93	1	0.02	0.024	1	gene-LOC115202582	toll-like receptor 8
BP	GO:0051491	positive regulation of filopodium assemb...	96	1	0.03	0.0248	1	gene-LOC115154460	arf-GAP with Rho-GAP domain
BP	GO:0032755	positive regulation of interleukin-6 pro...	114	1	0.03	0.0293	1	gene-LOC115202582	toll-like receptor 8
BP	GO:0032729	positive regulation of interferon-gamma ...	116	1	0.03	0.0298	1	gene-LOC115202582	toll-like receptor 8
BP	GO:0071260	cellular response to mechanical stimulus	158	1	0.04	0.0405	1	gene-LOC115202582	toll-like receptor 8
BP	GO:0032731	positive regulation of interleukin-1 bet...	195	1	0.05	0.0497	1	gene-LOC115202582	toll-like receptor 8
CC	GO:0030992	intraciliary transport particle B	25	1	0.01	0.0053	1	gene-LOC115206675	intraflagellar transport protein 20 homolog
CC	GO:0009897	external side of plasma membrane	696	2	0.15	0.0087	1	gene-LOC115202582;gene-LOC115179321	toll-like receptor 8;uncharacterized LOC115179321
CC	GO:0000794	condensed nuclear chromosome	123	1	0.03	0.0256	1	gene-LOC115173561	cyclic AMP-dependent transcription factor ATF-6 beta-like
CC	GO:0032580	Golgi cisterna membrane	167	1	0.04	0.0347	1	gene-LOC115154460	arf-GAP with Rho-GAP domain
CC	GO:0000777	condensed chromosome kinetochore	172	1	0.04	0.0357	1	gene-ercc6l	ERCC excision repair 6 like
CC	GO:0032993	protein-DNA complex	199	1	0.04	0.0412	1	gene-LOC115173561	cyclic AMP-dependent transcription factor ATF-6 beta-like
CC	GO:0005815	microtubule organizing center	1531	2	0.32	0.0446	1	gene-LOC115173561	cyclic AMP-dependent transcription factor ATF-6 beta-like
CC	GO:0005930	axoneme	218	1	0.05	0.045	1	gene-LOC115206675	intraflagellar transport protein 20 homolog
CC	GO:0016363	nuclear matrix	235	1	0.05	0.0485	1	gene-LOC115173561	cyclic AMP-dependent transcription factor ATF-6 beta-like
CC	GO:0005814	centriole	241	1	0.05	0.0497	1	gene-LOC115206675	intraflagellar transport protein 20 homolog
MF	GO:0015616	DNA translocase activity	9	1	0	0.0019	1	gene-ercc6l	ERCC excision repair 6 like
MF	GO:0031702	type 1 angiotensin receptor binding	21	1	0	0.0044	1	gene-LOC115154460	arf-GAP with Rho-GAP domain
MF	GO:0035497	cAMP response element binding	33	1	0.01	0.0069	1	gene-LOC115173561	cyclic AMP-dependent transcription factor ATF-6 beta-like
MF	GO:0038187	pattern recognition receptor activity	61	1	0.01	0.0127	1	gene-LOC115202582	toll-like receptor 8
MF	GO:0070615	nucleosome-dependent ATPase activity	65	1	0.01	0.0136	1	gene-ercc6l	ERCC excision repair 6 like
MF	GO:0005547	phosphatidylinositol-3,4,5-trisphosphate...	102	1	0.02	0.0212	1	gene-LOC115154460	arf-GAP with Rho-GAP domain
MF	GO:0003678	DNA helicase activity	113	1	0.02	0.0235	1	gene-ercc6l	ERCC excision repair 6 like
MF	GO:0003725	double-stranded RNA binding	148	1	0.03	0.0306	1	gene-LOC115202582	toll-like receptor 8
MF	GO:0003727	single-stranded RNA binding	171	1	0.04	0.0353	1	gene-LOC115202582	toll-like receptor 8
MF	GO:0003677	DNA binding	5747	4	1.21	0.0402	1	gene-LOC115202582;gene-ercc6l	toll-like receptor 8;ERCC excision repair 6 like

## Sheet: Table_S4
Table S4. Differentially methylated regions due to maternal life history (resident or anadromous), showing genomic positions of regions and genes associated with them.
chr	start	end	outilierCount	genes	geneNames	highIn
Chr_01	33915001	33917000	11	gene-mei4;gene-htr1b	meiotic double-stranded break formation protein 4;5-hydroxytryptamine receptor 1B	res
Chr_02	8520001	8521000	5	gene-LOC115149981	chorion-specific transcription factor GCMb-like	res
Chr_02	40459001	40460000	5	gene-nid1	nidogen 1	res
Chr_03	28527001	28528000	7	gene-LOC115171901;gene-LOC115171907	P2X purinoceptor 3-like;uncharacterized LOC115171907	res
Chr_03	32034001	32035000	5	gene-LOC115172964	transcription cofactor vestigial-like protein 2	res
Chr_03	33067001	33068000	6	gene-nsun7;gene-LOC115173470	NOP2/Sun RNA methyltransferase family member 7;amyloid-beta A4 precursor protein-binding family B member 2-like	res
Chr_03	33528001	33529000	7	gene-LOC115165284;gene-LOC115173572	protocadherin Fat 3-like;protocadherin alpha-C2-like	res
Chr_03	49386001	49388000	8	gene-LOC115176944	ras-related GTP-binding protein C	res
Chr_04	3331001	3332000	8	gene-LOC115191661	myeloid zinc finger 1-like	res
Chr_04	16902001	16903000	7	gene-LOC115191931;gene-LOC115191932	N-acyl-aromatic-L-amino acid amidohydrolase (carboxylate-forming) B-like;claudin domain-containing protein 1-like	res
Chr_04	50612001	50613000	5	gene-LOC115192529	serine/threonine-protein kinase PAK 2	res
Chr_04	56201001	56203000	8	gene-LOC115192666	zinc finger and SCAN domain-containing protein 21-like	res
Chr_04	59432001	59435000	16	gene-LOC115192738	metabotropic glutamate receptor 8-like	res
Chr_04	70678001	70679000	12	gene-iqch;gene-aagab	IQ motif containing H;alpha and gamma adaptin binding protein	res
Chr_05	48635001	48636000	8	gene-LOC115194352	claudin-7-A-like	res
Chr_06	12625001	12626000	9	gene-LOC115195433;gene-LOC115195259	histone-lysine N-methyltransferase 2B-like;probable cationic amino acid transporter	res
Chr_06	52890001	52891000	8	gene-LOC115196258;gene-LOC115196260	probable phospholipid-transporting ATPase IH;gamma-tubulin complex component 3 homolog	res
Chr_06	56742001	56743000	12	gene-LOC115196384;gene-LOC115195168;gene-LOC115196385	coagulation factor VII-like;coagulation factor X-like;vitamin K-dependent protein Z-like	res
Chr_07	5460001	5461000	5	gene-LOC115196783;gene-LOC115196784	histone-lysine N-methyltransferase KMT5B-like;choline kinase alpha-like	res
Chr_07	19875001	19877000	13	gene-LOC115197096	apoptosis inhibitor 5-like	res
Chr_07	20395001	20396000	7	gene-LOC115197116	microtubule-associated protein 1B-like	res
Chr_07	29720001	29721000	10	gene-LOC115197211	high mobility group protein 20A-like	res
Chr_07	51044001	51046000	14	gene-LOC115197620	bisphosphoglycerate mutase-like	res
Chr_07	51987001	51988000	14	gene-LOC115197656;gene-LOC115196629	methionine aminopeptidase 2-like;uncharacterized protein C3orf20-like	res
Chr_07	56721001	56722000	10	gene-LOC115196595;gene-LOC115196578	CD81 antigen-like;potassium voltage-gated channel subfamily C member 1-like	res
Chr_08	19959001	19960000	6	gene-LOC115198411	thioredoxin-like	res
Chr_09	7247001	7248000	6			res
Chr_09	9672001	9674000	14	gene-LOC115199612;gene-LOC115199827	forkhead box protein B2-like;uncharacterized LOC115199827	res
Chr_09	10170001	10171000	5	gene-LOC115199843	nuclear receptor ROR-beta-like	res
Chr_09	14523001	14524000	9	gene-LOC115199975	citron Rho-interacting kinase-like	res
Chr_09	31402001	31403000	18			res
Chr_09	33986001	33987000	7			res
Chr_10	8833001	8834000	5	gene-LOC115200836	ORM1-like protein 3	res
Chr_10	20771001	20772000	5	gene-LOC115201315;gene-LOC115201316	desumoylating isopeptidase 1-like;X-ray repair cross-complementing protein 5-like	res
Chr_11	20973001	20974000	8	gene-LOC115202444	up-regulator of cell proliferation-like	res
Chr_12	7302001	7303000	6	gene-LOC115202844;gene-LOC115202843	homeobox protein DBX1-A-like;neuron navigator 2-like	res
Chr_12	11782001	11783000	7			res
Chr_12	17902001	17904000	9	gene-LOC115203059;gene-LOC115202699;gene-vat1l	ubiquitin carboxyl-terminal hydrolase 47-like;tetranectin-like protein;vesicle amine transport 1 like	res
Chr_13	4112001	4113000	16	gene-LOC115204996	GPI ethanolamine phosphate transferase 2-like	res
Chr_13	15068001	15070000	12	gene-LOC115205280	fibroblast growth factor 13-like	res
Chr_13	17445001	17446000	6	gene-LOC115205019;gene-LOC115205020	protocadherin gamma-A12-like;protocadherin beta-16-like	res
Chr_13	26344001	26345000	8	gene-LOC115205534;gene-mtmr7	uncharacterized LOC115205534;myotubularin related protein 7	res
Chr_13	48923001	48924000	6	gene-LOC115205900;gene-LOC115205914	NLR family member X1-like;ATP-binding cassette sub-family G member 4-like	res
Chr_13	49299001	49300000	21	gene-LOC115205920	calpain-8-like	res
Chr_13	82489001	82490000	8	gene-LOC115206619	maltase-glucoamylase	res
Chr_13	82706001	82707000	5			res
Chr_14	46106001	46107000	8	gene-LOC115208238;gene-LOC115208239	voltage-dependent calcium channel subunit alpha-2/delta-2-like;interferon-induced protein 44-like	res
Chr_14	46340001	46341000	17	gene-nop56;gene-LOC115208248	NOP56 ribonucleoprotein;ubiquitin-associated protein 2-like	res
Chr_14	50895001	50896000	8	gene-LOC115208343;gene-slc2a10	casein kinase II subunit alpha;solute carrier family 2 member 10	res
Chr_14	61289001	61290000	5			res
Chr_14	62204001	62205000	7	gene-LOC115208560	aprataxin and PNK-like factor	res
Chr_14	65651001	65652000	7	gene-LOC115208663	integrin alpha-L-like	res
Chr_14	67599001	67601000	20	gene-LOC115147188	uncharacterized LOC115147188	res
Chr_14	73718001	73719000	5	gene-LOC115147355	nuclear factor 1 X-type-like	res
Chr_14	77746001	77747000	12	gene-LOC115147465	zinc finger protein 2 homolog	res
Chr_16	23467001	23468000	6	gene-LOC115150332	potassium voltage-gated channel subfamily B member 1-like	res
Chr_16	27874001	27875000	8			res
Chr_16	49765001	49766000	6	gene-LOC115150944	voltage-dependent calcium channel subunit alpha-2/delta-2-like	res
Chr_16	53866001	53867000	5	gene-LOC115151034;gene-LOC115151036	protein ILRUN;U1 small nuclear ribonucleoprotein C-like	res
Chr_16	56455001	56456000	7	gene-LOC115151079	kinesin heavy chain-like	res
Chr_17	17045001	17046000	9	gene-LOC115151737	megakaryocyte-associated tyrosine-protein kinase-like	res
Chr_17	34469001	34470000	11	gene-LOC115152106	hypoxanthine-guanine phosphoribosyltransferase-like	res
Chr_17	39799001	39800000	5	gene-LOC115152174;gene-LOC115152175	diphosphoinositol polyphosphate phosphohydrolase 3-beta-like;ubiquitin-conjugating enzyme E2 N	res
Chr_17	53971001	53972000	6	gene-LOC115152428;gene-adal	tyrosine-protein kinase CSK-like;adenosine deaminase like	res
Chr_17	56199001	56200000	11			res
Chr_17	56854001	56855000	8			res
Chr_18	9340001	9341000	6			res
Chr_19	6696001	6697000	6	gene-LOC115153903	serine/arginine repetitive matrix protein 3-like	res
Chr_19	18306001	18307000	5	gene-LOC115154084	glutamate receptor ionotropic	res
Chr_19	33594001	33595000	12	gene-LOC115154379	Down syndrome cell adhesion molecule-like	res
Chr_19	35857001	35858000	8	gene-LOC115154462	cGMP-dependent 3'	res
Chr_19	44480001	44481000	5	gene-LOC115154706	sodium/potassium/calcium exchanger 3-like	res
Chr_19	50578001	50579000	15	gene-LOC115154933	eukaryotic initiation factor 4A-I	res
Chr_21	3503001	3504000	7	gene-tmeff1	transmembrane protein with EGF like and two follistatin like domains 1	res
Chr_21	5634001	5635000	7	gene-LOC115156563	PEX5-related protein-like	res
Chr_21	8908001	8909000	7			res
Chr_21	10919001	10920000	5	gene-LOC115156665	DCN1-like protein 1	res
Chr_21	13631001	13632000	13			res
Chr_21	15512001	15513000	12	gene-LOC115156791	retinoic acid receptor RXR-gamma-A-like	res
Chr_21	16809001	16810000	6	gene-LOC115156825	proenkephalin-A-like	res
Chr_21	21078001	21080000	7	gene-LOC115156913	receptor-type tyrosine-protein phosphatase N2-like	res
Chr_21	43731001	43732000	10	gene-LOC115157515	protein shisa-like-2A	res
Chr_21	46235001	46236000	11	gene-LOC115157561	sodium channel protein type 4 subunit alpha-like	res
Chr_21	46804001	46805000	8	gene-eif2b5	eukaryotic translation initiation factor 2B subunit epsilon	res
Chr_22	10890001	10891000	8	gene-LOC115158059;gene-LOC115158058	antithrombin-III-like;zinc finger and BTB domain-containing protein 37-like	res
Chr_22	18018001	18019000	8	gene-LOC115158267	single-stranded DNA-binding protein 3-like	res
Chr_22	31246001	31247000	16			res
Chr_23	4172001	4173000	5	gene-LOC115159113	uncharacterized protein KIAA2026-like	res
Chr_23	41227001	41228000	6			res
Chr_23	44706001	44707000	18			res
Chr_24	29480001	29481000	9	gene-LOC115161062;gene-LOC115161063	LIM and senescent cell antigen-like-containing domain protein 1;GRIP and coiled-coil domain-containing protein 2-like	res
Chr_24	38568001	38569000	8	gene-LOC115161257	alpha-1	res
Chr_25	1926001	1927000	15	gene-LOC115161749	homeobox protein not2-like	res
Chr_25	7685001	7686000	6	gene-slirp;gene-LOC115161945	SRA stem-loop interacting RNA binding protein;uncharacterized LOC115161945	res
Chr_25	25804001	25805000	6	gene-LOC115162245	homeobox protein SIX6-like	res
Chr_25	26305001	26306000	5	gene-LOC115162259;gene-LOC115162263;gene-LOC115162265	major surface trophozoite antigen 11-like;heat shock 70 kDa protein 4L-like;receptor expression-enhancing protein 1-like	res
Chr_25	27744001	27745000	6	gene-LOC115162301	calcium permeable stress-gated cation channel 1-like	res
Chr_25	35498001	35499000	5	gene-LOC115162488;gene-rtn4ip1	beta/gamma crystallin domain-containing protein 1-like;reticulon 4 interacting protein 1	res
Chr_25	35655001	35656000	7	gene-LOC115162495	mitogen-activated protein kinase kinase kinase 7-like	res
Chr_25	41157001	41158000	7	gene-pacrg	parkin coregulated	res
Chr_26	6193001	6194000	5	gene-LOC115162973	cleft lip and palate transmembrane protein 1 homolog	res
Chr_26	15065001	15066000	5	gene-LOC115163229	histone-lysine N-methyltransferase MECOM-like	res
Chr_27	663001	664000	23	gene-sec14l2	SEC14 like lipid binding 2	res
Chr_27	7470001	7471000	11	gene-LOC115164228	rapamycin-insensitive companion of mTOR-like	res
Chr_27	29638001	29639000	13	gene-LOC115164852	transient receptor potential cation channel subfamily V member 4-like	res
Chr_27	44287001	44288000	5			res
Chr_28	9025001	9026000	5	gene-LOC115165390;gene-LOC115165380	tumor necrosis factor receptor superfamily member 14-like;tumor necrosis factor receptor superfamily member 14-like	res
Chr_28	26223001	26224000	12	gene-ampd1	adenosine monophosphate deaminase 1	res
Chr_28	26949001	26950000	8	gene-pgd;gene-tardbp	phosphogluconate dehydrogenase;TAR DNA binding protein	res
Chr_28	37606001	37608000	15	gene-LOC115166163	cadherin-4-like	res
Chr_28	42247001	42248000	22			res
Chr_29	29124001	29125000	7	gene-LOC115167326	neuronal acetylcholine receptor subunit alpha-5-like	res
Chr_30	9015001	9016000	11	gene-LOC115167855;gene-fmnl3	extended synaptotagmin-1-like;formin like 3	res
Chr_30	21407001	21409000	16	gene-LOC115168230	plasma membrane calcium-transporting ATPase 3-like	res
Chr_30	38528001	38529000	5			res
Chr_30	43357001	43358000	6			res
Chr_31	19721001	19723000	12	gene-LOC115169703	zinc finger CCHC domain-containing protein 2-like	res
Chr_31	44886001	44887000	5	gene-LOC115170262;gene-LOC115170263	deoxynucleoside triphosphate triphosphohydrolase SAMHD1-like;macrophage mannose receptor 1-like	res
Chr_32	16474001	16475000	22			res
Chr_32	24378001	24379000	5	gene-LOC115171496;gene-LOC115171499	serine/threonine-protein phosphatase alpha-2 isoform-like;claudin-4-like	res
Chr_32	29149001	29150000	6	gene-LOC115171654;gene-LOC115171655	ras-related C3 botulinum toxin substrate 1-like;small integral membrane protein 10-like protein 2A	res
Chr_33	2088001	2089000	6	gene-LOC115172202	neurexin-3a	res
Chr_33	17766001	17767000	5	gene-LOC115172535	homeobox protein SIX6	res
Chr_34	7545001	7547000	19	gene-LOC115173436	prolyl endopeptidase-like	res
Chr_34	10346001	10347000	9	gene-LOC115173533	poliovirus receptor homolog	res
Chr_34	13130001	13131000	5	gene-LOC115173623	atrial natriuretic peptide receptor 1-like	res
Chr_34	36763001	36765000	15	gene-LOC115174103;gene-LOC115174105	XK-related protein 8-like;XK-related protein 8-like	res
Chr_35	15497001	15499000	16	gene-LOC115174684;gene-LOC115174683;gene-LOC115174685	phosphoacetylglucosamine mutase-like;glial fibrillary acidic protein-like;cyclin-C-like	res
Chr_35	29160001	29161000	12	gene-LOC115175006;gene-sytl3	ectonucleotide pyrophosphatase/phosphodiesterase family member 1-like;synaptotagmin like 3	res
Chr_36	8151001	8152000	6	gene-LOC115175330	60S ribosomal protein L14-like	res
Chr_36	18143001	18144000	6	gene-LOC115175576	solute carrier family 45 member 4-like	res
Chr_36	34140001	34141000	6	gene-LOC115176186	voltage-dependent calcium channel gamma-7 subunit-like	res
Chr_36	35569001	35570000	7			res
Chr_36	39322001	39323000	10	gene-LOC115176071	tripartite motif-containing protein 46-like	res
Chr_36	40660001	40661000	10	gene-LOC115176105	sodium/hydrogen exchanger 3-like	res
Chr_38	16736001	16738000	15	gene-LOC115178759;gene-LOC115178432	T-complex protein 1 subunit delta;protein FAM161A-like	res
Chr_39	7515001	7516000	6	gene-LOC115179421;gene-LOC115179422	eukaryotic translation initiation factor 5B-like;testis-specific gene 10 protein-like	res
Chr_40	10557001	10559000	10	gene-LOC115180032	synaptotagmin-1-like	res
Chr_40	15634001	15635000	5	gene-LOC115180338	potassium voltage-gated channel subfamily D member 2-like	res
Chr_01	31104001	31105000	5	gene-LOC115193987;gene-LOC115193963	mitogen-activated protein kinase kinase kinase 5-like;low-density lipoprotein receptor-related protein 11-like	ana
Chr_01	47266001	47267000	5	gene-LOC115197605;gene-LOC115197615	serine/threonine-protein kinase tousled-like 2;integrin beta-3-like	ana
Chr_01	47472001	47473000	6	gene-LOC115197659	cyclin-dependent kinase 12-like	ana
Chr_01	49764001	49766000	10	gene-LOC115198442;gene-LOC115198452	proteasome assembly chaperone 3-like;transmembrane protein 184B-like	ana
Chr_01	64839001	64841000	9	gene-LOC115205302;gene-LOC115205322	voltage-dependent calcium channel gamma-5 subunit;protein kinase C alpha type-like	ana
Chr_01	74623001	74624000	6	gene-LOC115207668	B-cell receptor CD22-like	ana
Chr_01	74740001	74741000	10	gene-LOC115207704;gene-LOC115207709	GTPase HRas-like;vesicular glutamate transporter 1-like	ana
Chr_01	76980001	76981000	6	gene-LOC115208128	acyl-CoA synthetase family member 2	ana
Chr_02	8535001	8536000	8	gene-LOC115149981;gene-LOC115149988	chorion-specific transcription factor GCMb-like;synaptonemal complex protein 2-like	ana
Chr_02	52532001	52533000	10	gene-LOC115156999	protocadherin-15-like	ana
Chr_02	57979001	57980000	6	gene-LOC115158457	vesicle-fusing ATPase	ana
Chr_03	1248001	1250000	13	gene-LOC115166194	transcription termination factor 1-like	ana
Chr_03	8455001	8456000	6			ana
Chr_03	14049001	14051000	8	gene-LOC115168703;gene-LOC115168717;gene-LOC115168714;gene-LOC115168695	N-terminal kinase-like protein;phospholipase A and acyltransferase 4-like;phospholipase A and acyltransferase 3-like;integrator complex subunit 5-like	ana
Chr_04	25044001	25045000	24	gene-LOC115192127	serine/threonine-protein phosphatase 4 catalytic subunit B	ana
Chr_04	25122001	25124000	12			ana
Chr_04	32739001	32740000	5	gene-LOC115192244;gene-LOC115192247	probable proline--tRNA ligase;tetratricopeptide repeat protein 4-like	ana
Chr_04	35111001	35112000	7	gene-LOC115192287	exocyst complex component 2-like	ana
Chr_04	44954001	44955000	5	gene-LOC115192439	peroxiredoxin-6-like	ana
Chr_04	53826001	53827000	10	gene-LOC115192620	ornithine decarboxylase antizyme 1-like	ana
Chr_04	62084001	62085000	5	gene-LOC115192794;gene-LOC115192796	pleckstrin homology domain-containing family A member 7-like;small acidic protein-like	ana
Chr_04	66240001	66241000	6	gene-gas2;gene-ano5	growth arrest specific 2;anoctamin 5	ana
Chr_05	30688001	30689000	9	gene-LOC115194046	stromal cell-derived factor 1-like	ana
Chr_05	67230001	67231000	5	gene-LOC115195021	endonuclease domain-containing 1 protein-like	ana
Chr_06	4000001	4001000	5	gene-LOC115195327	60S ribosomal protein L7-like	ana
Chr_06	12986001	12987000	5	gene-LOC115195193;gene-LOC115195447	SH2 domain-containing protein 1B2-like;lipase member H-like	ana
Chr_06	21804001	21805000	6			ana
Chr_06	42189001	42190000	7	gene-LOC115195946	1-acyl-sn-glycerol-3-phosphate acyltransferase gamma-like	ana
Chr_06	42256001	42257000	6	gene-LOC115195947;gene-LOC115195950;gene-LOC115195948	pyridoxal kinase-like;transmembrane protease serine 3-like;homeobox protein PKNOX1-like	ana
Chr_06	52605001	52606000	5	gene-LOC115196250;gene-LOC115196253	uncharacterized protein KIAA1211-like;testis-specific gene 10 protein-like	ana
Chr_07	1313001	1314000	5	gene-LOC115196712	semaphorin-3D-like	ana
Chr_07	1881001	1882000	6	gene-LOC115196717	E3 ubiquitin/ISG15 ligase TRIM25-like	ana
Chr_07	33624001	33625000	6	gene-wwox;gene-LOC115197272	WW domain containing oxidoreductase;nuclear factor of activated T-cells 5-like	ana
Chr_08	45745001	45746000	9			ana
Chr_09	3060001	3061000	8	gene-LOC115199734	adhesion G-protein coupled receptor V1-like	ana
Chr_09	7207001	7208000	7	gene-LOC115199569	T-cell receptor gamma chain C region C7.5	ana
Chr_09	9065001	9066000	5			ana
Chr_09	14054001	14055000	11	gene-LOC115199959;gene-LOC115199961	P2X purinoceptor 4-like;protein GUCD1-like	ana
Chr_09	14822001	14823000	8	gene-LOC115199995;gene-LOC115199997	acidic phospholipase A2 2-like;RNA-binding protein Musashi homolog 1-like	ana
Chr_09	16283001	16284000	8	gene-LOC115200044;gene-glt1d1	transmembrane protein 132D-like;glycosyltransferase 1 domain containing 1	ana
Chr_09	30526001	30527000	6	gene-LOC115200389	netrin receptor UNC5D-like	ana
Chr_09	30528001	30529000	9	gene-LOC115200389	netrin receptor UNC5D-like	ana
Chr_09	46841001	46842000	22	gene-LOC115200665;gene-LOC115200664	iron-sulfur cluster assembly 1 homolog;uncharacterized LOC115200664	ana
Chr_10	35628001	35629000	14	gene-LOC115201648;gene-dnah17	CDP-diacylglycerol--glycerol-3-phosphate 3-phosphatidyltransferase;dynein axonemal heavy chain 17	ana
Chr_10	46573001	46574000	6	gene-mrpl2	mitochondrial ribosomal protein L2	ana
Chr_11	4076001	4077000	6			ana
Chr_11	6617001	6618000	13	gene-LOC115202166;gene-LOC115202167	V-type proton ATPase 116 kDa subunit a-like;pre-mRNA-processing factor 19	ana
Chr_11	14184001	14185000	5	gene-LOC115202252;gene-LOC115202253	zinc finger protein 330-like;RING finger protein 150-like	ana
Chr_12	57497001	57498000	7	gene-LOC115203856	tetratricopeptide repeat protein 33-like	ana
Chr_12	59850001	59851000	8	gene-LOC115202582	toll-like receptor 8	ana
Chr_13	5059001	5060000	7	gene-LOC115205099	follistatin-related protein 5-like	ana
Chr_13	5134001	5135000	11	gene-LOC115205099	follistatin-related protein 5-like	ana
Chr_13	11612001	11613000	10	gene-LOC115205193;gene-LOC115205194;gene-LOC115205196;gene-LOC115205197	polyribonucleotide 5'-hydroxyl-kinase Clp1;palmitoyltransferase ZDHHC5-like;thioredoxin-related transmembrane protein 2-B-like;mediator of RNA polymerase II transcription subunit 19-A-like	ana
Chr_13	13822001	13823000	9	gene-LOC115205221;gene-LOC115205235;gene-LOC115205220	forkhead box protein O4-like;sorting nexin-12-like;cationic amino acid transporter 3-like	ana
Chr_13	47203001	47204000	16	gene-rsrc1	arginine and serine rich coiled-coil 1	ana
Chr_13	48122001	48123000	5			ana
Chr_13	49285001	49286000	6			ana
Chr_14	21542001	21543000	6	gene-LOC115207615	cadherin-4-like	ana
Chr_14	31940001	31941000	15	gene-LOC115207831	beta-1	ana
Chr_14	39878001	39879000	9	gene-c14h1orf159	chromosome 14 C1orf159 homolog	ana
Chr_14	45583001	45584000	8	gene-LOC115208220;gene-LOC115208222	uncharacterized LOC115208220;cysteine-rich with EGF-like domain protein 1	ana
Chr_14	45697001	45698000	6	gene-LOC115208224;gene-LOC115147822	uncharacterized LOC115208224;ERC protein 2-like	ana
Chr_14	64417001	64418000	5	gene-LOC115208630	signal recognition particle subunit SRP68-like	ana
Chr_14	66197001	66198000	10	gene-LOC115208689;gene-LOC115208690	keratin;cholecystokinin-like	ana
Chr_14	66741001	66742000	7	gene-LOC115208718;gene-LOC115208720;gene-LOC115208721	calpain-9-like;protein LTV1 homolog;interferon gamma receptor 1-like	ana
Chr_14	66898001	66899000	21	gene-LOC115208733	zinc finger protein Gfi-1b-like	ana
Chr_14	67460001	67462000	5	gene-LOC115147854	septin-9-like	ana
Chr_14	72019001	72020000	13	gene-LOC115147276	40S ribosomal protein S15a	ana
Chr_14	81554001	81555000	5	gene-LOC115207149;gene-LOC115207150	nanos homolog 3-like;nanos homolog 3-like	ana
Chr_15	1192001	1193000	5			ana
Chr_15	7564001	7565000	5	gene-LOC115149614;gene-LOC115149615	zinc finger protein 2 homolog;zinc finger protein 850-like	ana
Chr_15	14623001	14625000	11	gene-LOC115148532	gamma-aminobutyric acid receptor subunit gamma-2-like	ana
Chr_15	17642001	17643000	5	gene-dlg2	discs large MAGUK scaffold protein 2	ana
Chr_15	53906001	53907000	8	gene-LOC115148339;gene-LOC115149356	zinc finger and SCAN domain-containing protein 2-like;zinc finger protein 180-like	ana
Chr_15	53922001	53923000	10	gene-LOC115149356	zinc finger protein 180-like	ana
Chr_16	5240001	5241000	5	gene-LOC115149991	homeodomain-interacting protein kinase 1-like	ana
Chr_16	27457001	27458000	5	gene-LOC115150452	nck-associated protein 5-like	ana
Chr_16	27839001	27840000	17	gene-suox	sulfite oxidase	ana
Chr_16	29253001	29254000	8	gene-LOC115150497;gene-LOC115150498;gene-LOC115149801;gene-LOC115150499	uncharacterized LOC115150497;zinc finger CCCH domain-containing protein 10-like;dnaJ homolog subfamily B member 9-like;sorting nexin-6-like	ana
Chr_16	34754001	34756000	10	gene-LOC115150649	cyclin-dependent kinase 18-like	ana
Chr_16	57869001	57870000	7	gene-fam83c	family with sequence similarity 83 member C	ana
Chr_17	34797001	34798000	10	gene-LOC115151361;gene-LOC115151362	mucin-12-like;round spermatid basic protein 1-like	ana
Chr_17	38106001	38107000	6	gene-furin	furin	ana
Chr_17	53924001	53926000	13			ana
Chr_18	18872001	18873000	5	gene-LOC115152936	glucose-induced degradation protein 4 homolog	ana
Chr_19	14084001	14085000	7	gene-LOC115154022	transcription factor 7-like 2	ana
Chr_19	26800001	26801000	5	gene-gas2l2;gene-LOC115154257	growth arrest specific 2 like 2;malate dehydrogenase	ana
Chr_19	29028001	29029000	7			ana
Chr_19	34600001	34601000	7	gene-LOC115154412;gene-LOC115154413	uncharacterized LOC115154412;insulin receptor substrate 1-B-like	ana
Chr_21	3282001	3284000	21			ana
Chr_21	10600001	10601000	9	gene-LOC115156653	ephrin type-B receptor 3-like	ana
Chr_21	12589001	12590000	20	gene-LOC115156710	guanine nucleotide-binding protein G(I)/G(S)/G(O) subunit gamma-12-like	ana
Chr_21	14243001	14244000	6	gene-LOC115156751;gene-LOC115156752;gene-LOC115156753	homer protein homolog 3-like;ubiquitin-60S ribosomal protein L40-like;ceramide synthase 2-like	ana
Chr_22	50703001	50704000	6			ana
Chr_23	2138001	2139000	5	gene-setd9	SET domain containing 9	ana
Chr_23	23322001	23323000	16	gene-LOC115159634	sphingomyelin phosphodiesterase 4-like	ana
Chr_24	14348001	14349000	16	gene-LOC115160748;gene-LOC115160749	transcription factor Sp5-like;glutamate decarboxylase 1-like	ana
Chr_24	36845001	36846000	7	gene-LOC115161230	discoidin	ana
Chr_25	4156001	4157000	6	gene-trip11;gene-LOC115161759;gene-golga5	thyroid hormone receptor interactor 11;serine/arginine repetitive matrix protein 1-like;golgin A5	ana
Chr_25	34256001	34257000	8	gene-LOC115162472;gene-LOC115162473;gene-LOC115162474	rho guanine nucleotide exchange factor 10-like;protein CLN8-like;disks large-associated protein 2-like	ana
Chr_26	15709001	15711000	10	gene-LOC115163245;gene-LOC115163248;gene-LOC115163246;gene-LOC115163247	succinate dehydrogenase [ubiquinone] cytochrome b small subunit B;mitochondrial import inner membrane translocase subunit Tim8 A-like;L-amino-acid oxidase-like;L-amino-acid oxidase-like	ana
Chr_27	4556001	4557000	11	gene-LOC115164161	calmodulin-regulated spectrin-associated protein 1-B-like	ana
Chr_27	15454001	15455000	7	gene-LOC115164412	T-box transcription factor TBX5-like	ana
Chr_27	15775001	15776000	9	gene-LOC115164426	coronin-1C-A	ana
Chr_27	30226001	30227000	25	gene-ccdc180	coiled-coil domain containing 180	ana
Chr_28	10472001	10473000	9	gene-LOC115166466;gene-LOC115165452	transmembrane protease serine 12-like;sodium channel protein type 8 subunit alpha-like	ana
Chr_28	40828001	40830000	7	gene-LOC115166386;gene-wdr6	cadherin EGF LAG seven-pass G-type receptor 3-like;WD repeat domain 6	ana
Chr_28	40927001	40928000	8	gene-arih2;gene-xpc	ariadne RBR E3 ubiquitin protein ligase 2;XPC complex subunit	ana
Chr_29	11412001	11413000	5	gene-LOC115166913	protein regulator of cytokinesis 1-like	ana
Chr_29	11942001	11943000	10	gene-LOC115167489	keratin-associated protein 4-9-like	ana
Chr_29	29063001	29064000	6	gene-LOC115167319;gene-LOC115167739	neuroplastin-like;calcium homeostasis modulator protein 6-like	ana
Chr_29	39145001	39147000	16	gene-LOC115167594	serine/threonine-protein kinase BRSK2-like	ana
Chr_30	17443001	17444000	7	gene-LOC115168141	SAM pointed domain-containing Ets transcription factor-like	ana
Chr_30	17446001	17447000	5	gene-LOC115168141	SAM pointed domain-containing Ets transcription factor-like	ana
Chr_30	21291001	21292000	10	gene-LOC115168225;gene-LOC115168224	AMP deaminase 1-like;DENN domain-containing protein 2C-like	ana
Chr_30	23002001	23003000	5	gene-LOC115168291	oxysterol-binding protein-related protein 2-like	ana
Chr_30	36201001	36203000	19	gene-LOC115168584	scavenger receptor cysteine-rich type 1 protein M130-like	ana
Chr_32	39085001	39087000	6	gene-LOC115171879	zinc finger protein 664-like	ana
Chr_33	17912001	17913000	7	gene-LOC115172542	reticulon-1-A-like	ana
Chr_33	40061001	40062000	6	gene-LOC115172985	phosphofurin acidic cluster sorting protein 2-like	ana
Chr_35	33039001	33040000	5			ana
Chr_36	16519001	16520000	6			ana
Chr_36	33981001	33982000	10	gene-LOC115176160;gene-LOC115176176	chloride channel protein 1-like;tyrosine-protein kinase STYK1-like	ana
Chr_37	7603001	7604000	20	gene-LOC115176540;gene-LOC115177138	cytohesin-2;neuronal pentraxin-1-like	ana
Chr_37	26099001	26100000	8	gene-LOC115177106;gene-LOC115177108;gene-LOC115177109	uncharacterized LOC115177106;uncharacterized LOC115177108;uncharacterized LOC115177109	ana
Chr_38	15295001	15296000	5	gene-LOC115178351	E3 ubiquitin-protein ligase SMURF2-like	ana
Chr_38	18081001	18083000	14	gene-LOC115178783	opsin-5-like	ana
Chr_40	21565001	21566000	18	gene-LOC115180186;gene-svopl;gene-LOC115180187	UPF0606 protein KIAA1549-like;SVOP like;protein-methionine sulfoxide oxidase mical3a-like	ana

## Sheet: Table S5
Table S5. Results of GO (gene ontology) term enrichment analysis of genes associated with differentially methylated regions (DMRs) due to maternal life history (resident or anadromous).
#@ Number of genes: 42392
#@ Number of genes with GO IDs: 39355
#@ Number of genes for test: 320
categ	GO.ID	Term	Annotated	Significant	Expected	weightFisher	p.adj	genes	geneNames
BP	GO:0032264	IMP salvage	15	3	0.13	0.00025	1	gene-LOC115152106;gene-ampd1;gene-LOC115168225	hypoxanthine-guanine phosphoribosyltransferase-like;adenosine monophosphate deaminase 1;AMP deaminase 1-like
BP	GO:0007156	homophilic cell adhesion via plasma memb...	436	11	3.69	0.00133	1	gene-LOC115156999;gene-LOC115165284;gene-LOC115173572;gene-LOC115205019;gene-LOC115205020;gene-LOC115207615;gene-LOC115154379;gene-LOC115166163;gene-LOC115166386;gene-LOC115167319;gene-LOC115173533	protocadherin-15-like;protocadherin Fat 3-like;protocadherin alpha-C2-like;protocadherin gamma-A12-like;protocadherin beta-16-like;cadherin-4-like;Down syndrome cell adhesion molecule-like;cadherin-4-like;cadherin EGF LAG seven-pass G-type receptor 3-like;neuroplastin-like;poliovirus receptor homolog
BP	GO:0060052	neurofilament cytoskeleton organization	29	3	0.25	0.00186	1	gene-LOC115161759;gene-LOC115162473;gene-LOC115174683	serine/arginine repetitive matrix protein 1-like;protein CLN8-like;glial fibrillary acidic protein-like
BP	GO:0098962	regulation of postsynaptic neurotransmit...	63	4	0.53	0.00202	1	gene-LOC115205302;gene-LOC115156751;gene-LOC115162474;gene-LOC115177138	voltage-dependent calcium channel gamma-5 subunit;homer protein homolog 3-like;disks large-associated protein 2-like;neuronal pentraxin-1-like
BP	GO:0002291	T cell activation via T cell receptor co...	18	3	0.15	0.00245	1	gene-LOC115208663;gene-LOC115151361	integrin alpha-L-like;mucin-12-like
BP	GO:0034499	late endosome to Golgi transport	9	2	0.08	0.00247	1	gene-LOC115205235;gene-LOC115161063	sorting nexin-12-like;GRIP and coiled-coil domain-containing protein 2-like
BP	GO:0050731	positive regulation of peptidyl-tyrosine...	320	8	2.71	0.0031	1	gene-LOC115197615;gene-LOC115192529;gene-LOC115195193;gene-LOC115196595;gene-LOC115208690;gene-LOC115164228;gene-LOC115165390	integrin beta-3-like;serine/threonine-protein kinase PAK 2;SH2 domain-containing protein 1B2-like;CD81 antigen-like;cholecystokinin-like;rapamycin-insensitive companion of mTOR-like;tumor necrosis factor receptor superfamily member 14-like
BP	GO:0019228	neuronal action potential	74	4	0.63	0.00363	1	gene-LOC115171901;gene-LOC115199959;gene-LOC115157561;gene-LOC115165452	P2X purinoceptor 3-like;P2X purinoceptor 4-like;sodium channel protein type 4 subunit alpha-like;sodium channel protein type 8 subunit alpha-like
BP	GO:0001578	microtubule bundle formation	225	5	1.9	0.00439	1	gene-LOC115197116;gene-LOC115150452;gene-LOC115166913;gene-LOC115176071	microtubule-associated protein 1B-like;nck-associated protein 5-like;protein regulator of cytokinesis 1-like;tripartite motif-containing protein 46-like
BP	GO:0046038	GMP catabolic process	14	2	0.12	0.00607	1	gene-LOC115152106;gene-LOC115154462	hypoxanthine-guanine phosphoribosyltransferase-like;cGMP-dependent 3'
BP	GO:0043652	engulfment of apoptotic cell	44	3	0.37	0.00614	1	gene-LOC115171654;gene-LOC115174103;gene-LOC115174105	ras-related C3 botulinum toxin substrate 1-like;XK-related protein 8-like;XK-related protein 8-like
BP	GO:0007596	blood coagulation	441	9	3.73	0.00657	1	gene-LOC115171901;gene-LOC115196384;gene-LOC115195168;gene-LOC115196385;gene-LOC115199959;gene-LOC115158059	P2X purinoceptor 3-like;coagulation factor VII-like;coagulation factor X-like;vitamin K-dependent protein Z-like;P2X purinoceptor 4-like;antithrombin-III-like
BP	GO:0070292	N-acylphosphatidylethanolamine metabolic...	15	2	0.13	0.00696	1	gene-LOC115168717;gene-LOC115168714	phospholipase A and acyltransferase 4-like;phospholipase A and acyltransferase 3-like
BP	GO:0030854	positive regulation of granulocyte diffe...	15	2	0.13	0.00696	1	gene-LOC115208733;gene-LOC115154022	zinc finger protein Gfi-1b-like;transcription factor 7-like 2
BP	GO:1904058	positive regulation of sensory perceptio...	16	2	0.14	0.00791	1	gene-LOC115171901;gene-LOC115208690	P2X purinoceptor 3-like;cholecystokinin-like
BP	GO:0086054	bundle of His cell to Purkinje myocyte c...	1	1	0.01	0.00846	1	gene-LOC115164412	T-box transcription factor TBX5-like
BP	GO:0060929	atrioventricular node cell fate commitme...	1	1	0.01	0.00846	1	gene-LOC115164412	T-box transcription factor TBX5-like
BP	GO:0071911	synchronous neurotransmitter secretion	1	1	0.01	0.00846	1	gene-LOC115180032	synaptotagmin-1-like
BP	GO:1990731	UV-damage excision repair, DNA incision	1	1	0.01	0.00846	1	gene-xpc	XPC complex subunit
BP	GO:0098746	fast, calcium ion-dependent exocytosis o...	1	1	0.01	0.00846	1	gene-LOC115180032	synaptotagmin-1-like
BP	GO:0005983	starch catabolic process	1	1	0.01	0.00846	1	gene-LOC115206619	maltase-glucoamylase
BP	GO:2000986	negative regulation of behavioral fear r...	1	1	0.01	0.00846	1	gene-LOC115208690	cholecystokinin-like
BP	GO:0061817	endoplasmic reticulum-plasma membrane te...	18	2	0.15	0.00998	1	gene-LOC115150497;gene-LOC115167855	uncharacterized LOC115150497;extended synaptotagmin-1-like
BP	GO:0007628	adult walking behavior	54	3	0.46	0.01082	1	gene-LOC115149991;gene-LOC115162473;gene-LOC115165452	homeodomain-interacting protein kinase 1-like;protein CLN8-like;sodium channel protein type 8 subunit alpha-like
BP	GO:0007586	digestion	219	5	1.85	0.0113	1	gene-LOC115205920;gene-LOC115208690;gene-LOC115208718	calpain-8-like;cholecystokinin-like;calpain-9-like
BP	GO:0099590	neurotransmitter receptor internalizatio...	67	3	0.57	0.01342	1	gene-LOC115205302;gene-LOC115176186	voltage-dependent calcium channel gamma-5 subunit;voltage-dependent calcium channel gamma-7 subunit-like
BP	GO:0070782	phosphatidylserine exposure on apoptotic...	21	2	0.18	0.01347	1	gene-LOC115174103;gene-LOC115174105	XK-related protein 8-like;XK-related protein 8-like
BP	GO:0050770	regulation of axonogenesis	528	8	4.47	0.01361	1	gene-LOC115192529;gene-LOC115156653;gene-LOC115167594	serine/threonine-protein kinase PAK 2;ephrin type-B receptor 3-like;serine/threonine-protein kinase BRSK2-like
BP	GO:0050850	positive regulation of calcium-mediated ...	59	3	0.5	0.01374	1	gene-LOC115171901;gene-LOC115199959;gene-LOC115208663	P2X purinoceptor 3-like;P2X purinoceptor 4-like;integrin alpha-L-like
BP	GO:0034765	regulation of ion transmembrane transpor...	1032	13	8.73	0.01398	1	gene-LOC115196578;gene-LOC115208238;gene-LOC115150332;gene-LOC115150944;gene-LOC115157561;gene-LOC115165452;gene-LOC115176160;gene-LOC115180338	potassium voltage-gated channel subfamily C member 1-like;voltage-dependent calcium channel subunit alpha-2/delta-2-like;potassium voltage-gated channel subfamily B member 1-like;voltage-dependent calcium channel subunit alpha-2/delta-2-like;sodium channel protein type 4 subunit alpha-like;sodium channel protein type 8 subunit alpha-like;chloride channel protein 1-like;potassium voltage-gated cha…
BP	GO:0098943	neurotransmitter receptor transport, pos...	23	2	0.19	0.01605	1	gene-LOC115205302;gene-LOC115176186	voltage-dependent calcium channel gamma-5 subunit;voltage-dependent calcium channel gamma-7 subunit-like
BP	GO:0090037	positive regulation of protein kinase C ...	23	2	0.19	0.01605	1	gene-LOC115199734;gene-LOC115165380	adhesion G-protein coupled receptor V1-like;tumor necrosis factor receptor superfamily member 14-like
BP	GO:0070861	regulation of protein exit from endoplas...	37	3	0.31	0.01675	1	gene-LOC115161063	GRIP and coiled-coil domain-containing protein 2-like
BP	GO:0030505	inorganic diphosphate transport	2	1	0.02	0.01685	1	gene-LOC115175006	ectonucleotide pyrophosphatase/phosphodiesterase family member 1-like
BP	GO:0043128	positive regulation of 1-phosphatidylino...	2	1	0.02	0.01685	1	gene-LOC115196595	CD81 antigen-like
BP	GO:0046177	D-gluconate catabolic process	2	1	0.02	0.01685	1	gene-pgd	phosphogluconate dehydrogenase
BP	GO:0090472	dibasic protein processing	2	1	0.02	0.01685	1	gene-furin	furin
BP	GO:1990787	negative regulation of hh target transcr...	2	1	0.02	0.01685	1	gene-LOC115175006	ectonucleotide pyrophosphatase/phosphodiesterase family member 1-like
BP	GO:0030643	cellular phosphate ion homeostasis	24	2	0.2	0.01741	1	gene-LOC115149981;gene-LOC115175006	chorion-specific transcription factor GCMb-like;ectonucleotide pyrophosphatase/phosphodiesterase family member 1-like
BP	GO:0099641	anterograde axonal protein transport	24	2	0.2	0.01741	1	gene-dlg2;gene-LOC115151079	discs large MAGUK scaffold protein 2;kinesin heavy chain-like
BP	GO:0007026	negative regulation of microtubule depol...	68	3	0.58	0.02005	1	gene-LOC115197116;gene-LOC115205280;gene-LOC115164161	microtubule-associated protein 1B-like;fibroblast growth factor 13-like;calmodulin-regulated spectrin-associated protein 1-B-like
BP	GO:0051726	regulation of cell cycle	1881	19	15.91	0.02145	1	gene-LOC115196712;gene-LOC115207149;gene-LOC115207150;gene-LOC115149991;gene-LOC115163229	semaphorin-3D-like;nanos homolog 3-like;nanos homolog 3-like;homeodomain-interacting protein kinase 1-like;histone-lysine N-methyltransferase MECOM-like
BP	GO:0006887	exocytosis	1149	12	9.72	0.02207	1	gene-LOC115192287;gene-LOC115167594;gene-sytl3;gene-LOC115180187	exocyst complex component 2-like;serine/threonine-protein kinase BRSK2-like;synaptotagmin like 3;protein-methionine sulfoxide oxidase mical3a-like
BP	GO:0046061	dATP catabolic process	3	1	0.03	0.02517	1	gene-LOC115170262	deoxynucleoside triphosphate triphosphohydrolase SAMHD1-like
BP	GO:0036018	cellular response to erythropoietin	3	1	0.03	0.02517	1	gene-LOC115165380	tumor necrosis factor receptor superfamily member 14-like
BP	GO:0060370	susceptibility to T cell mediated cytoto...	3	1	0.03	0.02517	1	gene-LOC115173533	poliovirus receptor homolog
BP	GO:1900731	positive regulation of adenylate cyclase...	3	1	0.03	0.02517	1	gene-LOC115197615	integrin beta-3-like
BP	GO:0007413	axonal fasciculation	77	3	0.65	0.0277	1	gene-LOC115196712;gene-LOC115156653;gene-LOC115166386	semaphorin-3D-like;ephrin type-B receptor 3-like;cadherin EGF LAG seven-pass G-type receptor 3-like
BP	GO:0098970	postsynaptic neurotransmitter receptor d...	31	2	0.26	0.02822	1	gene-LOC115205302;gene-LOC115176186	voltage-dependent calcium channel gamma-5 subunit;voltage-dependent calcium channel gamma-7 subunit-like
BP	GO:0070593	dendrite self-avoidance	31	2	0.26	0.02822	1	gene-LOC115154379;gene-LOC115167319	Down syndrome cell adhesion molecule-like;neuroplastin-like
BP	GO:0031114	regulation of microtubule depolymerizati...	72	4	0.61	0.03314	1	gene-LOC115197116;gene-LOC115161759	microtubule-associated protein 1B-like;serine/arginine repetitive matrix protein 1-like
BP	GO:0009743	response to carbohydrate	471	7	3.98	0.03322	1	gene-LOC115171901;gene-LOC115197116	P2X purinoceptor 3-like;microtubule-associated protein 1B-like
BP	GO:0001654	eye development	1027	12	8.69	0.03323	1	gene-LOC115195259;gene-LOC115149991;gene-LOC115162245;gene-LOC115172535	probable cationic amino acid transporter;homeodomain-interacting protein kinase 1-like;homeobox protein SIX6-like;homeobox protein SIX6
BP	GO:0019255	glucose 1-phosphate metabolic process	4	1	0.03	0.03341	1	gene-LOC115174684	phosphoacetylglucosamine mutase-like
BP	GO:0035087	siRNA loading onto RISC involved in RNA ...	4	1	0.03	0.03341	1	gene-LOC115205193	polyribonucleotide 5'-hydroxyl-kinase Clp1
BP	GO:0032263	GMP salvage	4	1	0.03	0.03341	1	gene-LOC115152106	hypoxanthine-guanine phosphoribosyltransferase-like
BP	GO:0001544	initiation of primordial ovarian follicl...	4	1	0.03	0.03341	1	gene-gas2	growth arrest specific 2
BP	GO:0003218	cardiac left ventricle formation	4	1	0.03	0.03341	1	gene-LOC115164412	T-box transcription factor TBX5-like
BP	GO:1903598	positive regulation of gap junction asse...	4	1	0.03	0.03341	1	gene-LOC115164412	T-box transcription factor TBX5-like
BP	GO:0099642	retrograde axonal protein transport	4	1	0.03	0.03341	1	gene-dlg2	discs large MAGUK scaffold protein 2
BP	GO:0071955	recycling endosome to Golgi transport	4	1	0.03	0.03341	1	gene-LOC115161063	GRIP and coiled-coil domain-containing protein 2-like
BP	GO:0006433	prolyl-tRNA aminoacylation	4	1	0.03	0.03341	1	gene-LOC115192244	probable proline--tRNA ligase
BP	GO:0009051	pentose-phosphate shunt, oxidative branc...	4	1	0.03	0.03341	1	gene-pgd	phosphogluconate dehydrogenase
BP	GO:1901394	positive regulation of transforming grow...	4	1	0.03	0.03341	1	gene-furin	furin
BP	GO:0035783	CD4-positive, alpha-beta T cell costimul...	4	1	0.03	0.03341	1	gene-LOC115196595	CD81 antigen-like
BP	GO:0032902	nerve growth factor production	4	1	0.03	0.03341	1	gene-furin	furin
BP	GO:0061368	behavioral response to formalin induced ...	4	1	0.03	0.03341	1	gene-LOC115171901	P2X purinoceptor 3-like
BP	GO:0035683	memory T cell extravasation	4	1	0.03	0.03341	1	gene-LOC115208663	integrin alpha-L-like
BP	GO:0019322	pentose biosynthetic process	4	1	0.03	0.03341	1	gene-pgd	phosphogluconate dehydrogenase
BP	GO:0009443	pyridoxal 5'-phosphate salvage	4	1	0.03	0.03341	1	gene-LOC115195947	pyridoxal kinase-like
BP	GO:0071899	negative regulation of estrogen receptor...	4	1	0.03	0.03341	1	gene-LOC115154022	transcription factor 7-like 2
BP	GO:0090161	Golgi ribbon formation	34	2	0.29	0.03349	1	gene-LOC115161063;gene-trip11	GRIP and coiled-coil domain-containing protein 2-like;thyroid hormone receptor interactor 11
BP	GO:0030031	cell projection assembly	1267	9	10.72	0.03611	1	gene-LOC115196253;gene-LOC115171654;gene-LOC115179422	testis-specific gene 10 protein-like;ras-related C3 botulinum toxin substrate 1-like;testis-specific gene 10 protein-like
BP	GO:0046513	ceramide biosynthetic process	168	5	1.42	0.03627	1	gene-LOC115156753;gene-LOC115159634;gene-LOC115162473	ceramide synthase 2-like;sphingomyelin phosphodiesterase 4-like;protein CLN8-like
BP	GO:0042100	B cell proliferation	202	4	1.71	0.03706	1	gene-LOC115198411;gene-LOC115154022;gene-LOC115165380	thioredoxin-like;transcription factor 7-like 2;tumor necrosis factor receptor superfamily member 14-like
BP	GO:0070317	negative regulation of G0 to G1 transiti...	36	2	0.3	0.0372	1	gene-LOC115195433;gene-LOC115205221	histone-lysine N-methyltransferase 2B-like;forkhead box protein O4-like
BP	GO:1900026	positive regulation of substrate adhesio...	88	3	0.74	0.03886	1	gene-LOC115197615;gene-LOC115161062;gene-LOC115171654	integrin beta-3-like;LIM and senescent cell antigen-like-containing domain protein 1;ras-related C3 botulinum toxin substrate 1-like
BP	GO:0048858	cell projection morphogenesis	1780	20	15.06	0.041	1	gene-LOC115197615	integrin beta-3-like
BP	GO:0006614	SRP-dependent cotranslational protein ta...	38	2	0.32	0.04106	1	gene-LOC115208630;gene-LOC115175330	signal recognition particle subunit SRP68-like;60S ribosomal protein L14-like
BP	GO:0003167	atrioventricular bundle cell differentia...	5	1	0.04	0.04159	1	gene-LOC115164412	T-box transcription factor TBX5-like
BP	GO:1990092	calcium-dependent self proteolysis	5	1	0.04	0.04159	1	gene-LOC115205920	calpain-8-like
BP	GO:0060928	atrioventricular node cell development	5	1	0.04	0.04159	1	gene-LOC115164412	T-box transcription factor TBX5-like
BP	GO:0051915	induction of synaptic plasticity by chem...	5	1	0.04	0.04159	1	gene-LOC115197116	microtubule-associated protein 1B-like
BP	GO:1904681	response to 3-methylcholanthrene	5	1	0.04	0.04159	1	gene-LOC115196784	choline kinase alpha-like
BP	GO:0038027	apolipoprotein A-I-mediated signaling pa...	5	1	0.04	0.04159	1	gene-LOC115197615	integrin beta-3-like
BP	GO:2000266	regulation of blood coagulation, intrins...	5	1	0.04	0.04159	1	gene-LOC115158059	antithrombin-III-like
BP	GO:0006178	guanine salvage	5	1	0.04	0.04159	1	gene-LOC115152106	hypoxanthine-guanine phosphoribosyltransferase-like
BP	GO:0046103	inosine biosynthetic process	5	1	0.04	0.04159	1	gene-adal	adenosine deaminase like
BP	GO:2000707	positive regulation of dense core granul...	5	1	0.04	0.04159	1	gene-LOC115205322	protein kinase C alpha type-like
BP	GO:0006203	dGTP catabolic process	5	1	0.04	0.04159	1	gene-LOC115170262	deoxynucleoside triphosphate triphosphohydrolase SAMHD1-like
BP	GO:0060480	lung goblet cell differentiation	5	1	0.04	0.04159	1	gene-LOC115168141	SAM pointed domain-containing Ets transcription factor-like
BP	GO:0000301	retrograde transport, vesicle recycling ...	5	1	0.04	0.04159	1	gene-golga5	golgin A5
BP	GO:1990785	response to water-immersion restraint st...	5	1	0.04	0.04159	1	gene-LOC115205221	forkhead box protein O4-like
BP	GO:0001306	age-dependent response to oxidative stre...	5	1	0.04	0.04159	1	gene-LOC115162473	protein CLN8-like
BP	GO:0061153	trachea gland development	5	1	0.04	0.04159	1	gene-LOC115154022	transcription factor 7-like 2
BP	GO:0036515	serotonergic neuron axon guidance	5	1	0.04	0.04159	1	gene-LOC115166386	cadherin EGF LAG seven-pass G-type receptor 3-like
BP	GO:0000720	pyrimidine dimer repair by nucleotide-ex...	5	1	0.04	0.04159	1	gene-xpc	XPC complex subunit
BP	GO:0051891	positive regulation of cardioblast diffe...	5	1	0.04	0.04159	1	gene-LOC115164412	T-box transcription factor TBX5-like
BP	GO:0071260	cellular response to mechanical stimulus	158	4	1.34	0.0457	1	gene-LOC115202582;gene-LOC115154462;gene-LOC115165380;gene-LOC115171654	toll-like receptor 8;cGMP-dependent 3';tumor necrosis factor receptor superfamily member 14-like;ras-related C3 botulinum toxin substrate 1-like
BP	GO:0010842	retina layer formation	95	3	0.8	0.04698	1	gene-LOC115149991;gene-LOC115154379;gene-rtn4ip1	homeodomain-interacting protein kinase 1-like;Down syndrome cell adhesion molecule-like;reticulon 4 interacting protein 1
BP	GO:0050871	positive regulation of B cell activation	142	4	1.2	0.04885	1	gene-LOC115196595;gene-LOC115199569	CD81 antigen-like;T-cell receptor gamma chain C region C7.5
BP	GO:0071425	hematopoietic stem cell proliferation	42	2	0.36	0.0492	1	gene-LOC115163229;gene-arih2	histone-lysine N-methyltransferase MECOM-like;ariadne RBR E3 ubiquitin protein ligase 2
BP	GO:0006662	glycerol ether metabolic process	30	2	0.25	0.04957	1	gene-LOC115198411	thioredoxin-like
BP	GO:0021831	embryonic olfactory bulb interneuron pre...	6	1	0.05	0.0497	1	gene-LOC115171654	ras-related C3 botulinum toxin substrate 1-like
BP	GO:1903810	L-histidine import across plasma membran...	6	1	0.05	0.0497	1	gene-LOC115205220	cationic amino acid transporter 3-like
BP	GO:0021547	midbrain-hindbrain boundary initiation	6	1	0.05	0.0497	1	gene-LOC115158267	single-stranded DNA-binding protein 3-like
BP	GO:0032804	negative regulation of low-density lipop...	6	1	0.05	0.0497	1	gene-furin	furin
BP	GO:0110025	DNA strand resection involved in replica...	6	1	0.05	0.0497	1	gene-LOC115170262	deoxynucleoside triphosphate triphosphohydrolase SAMHD1-like
BP	GO:0044245	polysaccharide digestion	6	1	0.05	0.0497	1	gene-LOC115206619	maltase-glucoamylase
BP	GO:0034772	histone H4-K20 dimethylation	6	1	0.05	0.0497	1	gene-LOC115196783	histone-lysine N-methyltransferase KMT5B-like
BP	GO:1905598	negative regulation of low-density lipop...	6	1	0.05	0.0497	1	gene-LOC115197615	integrin beta-3-like
BP	GO:0006168	adenine salvage	6	1	0.05	0.0497	1	gene-LOC115152106	hypoxanthine-guanine phosphoribosyltransferase-like
BP	GO:2001190	positive regulation of T cell activation...	6	1	0.05	0.0497	1	gene-LOC115196595	CD81 antigen-like
BP	GO:0061344	regulation of cell adhesion involved in ...	6	1	0.05	0.0497	1	gene-LOC115171654	ras-related C3 botulinum toxin substrate 1-like
BP	GO:2000535	regulation of entry of bacterium into ho...	6	1	0.05	0.0497	1	gene-LOC115192287	exocyst complex component 2-like
BP	GO:0090176	microtubule cytoskeleton organization in...	6	1	0.05	0.0497	1	gene-LOC115167594	serine/threonine-protein kinase BRSK2-like
BP	GO:0070221	sulfide oxidation, using sulfide:quinone...	6	1	0.05	0.0497	1	gene-suox	sulfite oxidase
BP	GO:2000642	negative regulation of early endosome to...	6	1	0.05	0.0497	1	gene-LOC115205235	sorting nexin-12-like
BP	GO:0007508	larval heart development	6	1	0.05	0.0497	1	gene-LOC115196712	semaphorin-3D-like
BP	GO:0014028	notochord formation	6	1	0.05	0.0497	1	gene-LOC115161749	homeobox protein not2-like
CC	GO:0043194	axon initial segment	44	4	0.36	0.00046	0.9034	gene-LOC115208690;gene-LOC115157561;gene-LOC115165452;gene-LOC115176071	cholecystokinin-like;sodium channel protein type 4 subunit alpha-like;sodium channel protein type 8 subunit alpha-like;tripartite motif-containing protein 46-like
CC	GO:0035686	sperm fibrous sheath	10	2	0.08	0.00288	1	gene-LOC115196253;gene-LOC115179422	testis-specific gene 10 protein-like;testis-specific gene 10 protein-like
CC	GO:0098978	glutamatergic synapse	1010	17	8.28	0.00439	1	gene-LOC115197615;gene-LOC115205302;gene-LOC115192529;gene-LOC115192738;gene-LOC115147822;gene-LOC115154084;gene-LOC115156751;gene-LOC115157561;gene-LOC115162474;gene-LOC115165452;gene-LOC115167319;gene-LOC115168230;gene-LOC115171496;gene-LOC115171654;gene-LOC115176186;gene-LOC115177138;gene-LOC115180032	integrin beta-3-like;voltage-dependent calcium channel gamma-5 subunit;serine/threonine-protein kinase PAK 2;metabotropic glutamate receptor 8-like;ERC protein 2-like;glutamate receptor ionotropic;homer protein homolog 3-like;sodium channel protein type 4 subunit alpha-like;disks large-associated protein 2-like;sodium channel protein type 8 subunit alpha-like;neuroplastin-like;plasma membrane cal…
CC	GO:0061202	clathrin-sculpted gamma-aminobutyric aci...	1	1	0.01	0.00819	1	gene-LOC115180032	synaptotagmin-1-like
CC	GO:0060201	clathrin-sculpted acetylcholine transpor...	1	1	0.01	0.00819	1	gene-LOC115180032	synaptotagmin-1-like
CC	GO:0060203	clathrin-sculpted glutamate transport ve...	1	1	0.01	0.00819	1	gene-LOC115180032	synaptotagmin-1-like
CC	GO:0000111	nucleotide-excision repair factor 2 comp...	1	1	0.01	0.00819	1	gene-xpc	XPC complex subunit
CC	GO:0099056	integral component of presynaptic membra...	208	8	1.7	0.00868	1	gene-LOC115171901;gene-LOC115196578;gene-LOC115154084;gene-LOC115157561;gene-LOC115168230	P2X purinoceptor 3-like;potassium voltage-gated channel subfamily C member 1-like;glutamate receptor ionotropic;sodium channel protein type 4 subunit alpha-like;plasma membrane calcium-transporting ATPase 3-like
CC	GO:0099059	integral component of presynaptic active...	54	3	0.44	0.00993	1	gene-LOC115192738;gene-LOC115165452;gene-LOC115167319	metabotropic glutamate receptor 8-like;sodium channel protein type 8 subunit alpha-like;neuroplastin-like
CC	GO:0043204	perikaryon	379	8	3.11	0.01348	1	gene-LOC115197116;gene-LOC115208690;gene-dlg2;gene-LOC115150332;gene-LOC115151079;gene-LOC115154084;gene-LOC115171496;gene-LOC115180338	microtubule-associated protein 1B-like;cholecystokinin-like;discs large MAGUK scaffold protein 2;potassium voltage-gated channel subfamily B member 1-like;kinesin heavy chain-like;glutamate receptor ionotropic;serine/threonine-protein phosphatase alpha-2 isoform-like;potassium voltage-gated channel subfamily D member 2-like
CC	GO:0031234	extrinsic component of cytoplasmic side ...	270	6	2.21	0.01965	1	gene-LOC115150497;gene-LOC115167855;gene-LOC115168291;gene-LOC115171654;gene-LOC115176176	uncharacterized LOC115150497;extended synaptotagmin-1-like;oxysterol-binding protein-related protein 2-like;ras-related C3 botulinum toxin substrate 1-like;tyrosine-protein kinase STYK1-like
CC	GO:0032809	neuronal cell body membrane	125	4	1.02	0.01978	1	gene-LOC115207668;gene-LOC115196578;gene-LOC115150332;gene-LOC115180338	B-cell receptor CD22-like;potassium voltage-gated channel subfamily C member 1-like;potassium voltage-gated channel subfamily B member 1-like;potassium voltage-gated channel subfamily D member 2-like
CC	GO:0005639	integral component of nuclear inner memb...	28	2	0.23	0.02198	1	gene-LOC115171901;gene-LOC115199959	P2X purinoceptor 3-like;P2X purinoceptor 4-like
CC	GO:0043196	varicosity	29	2	0.24	0.02349	1	gene-LOC115197116;gene-LOC115165380	microtubule-associated protein 1B-like;tumor necrosis factor receptor superfamily member 14-like
CC	GO:0043564	Ku70:Ku80 complex	3	1	0.02	0.02438	1	gene-LOC115201316	X-ray repair cross-complementing protein 5-like
CC	GO:0070083	clathrin-sculpted monoamine transport ve...	3	1	0.02	0.02438	1	gene-LOC115180032	synaptotagmin-1-like
CC	GO:0035868	alphav-beta3 integrin-HMGB1 complex	3	1	0.02	0.02438	1	gene-LOC115197615	integrin beta-3-like
CC	GO:0034683	integrin alphav-beta3 complex	3	1	0.02	0.02438	1	gene-LOC115197615	integrin beta-3-like
CC	GO:0002944	cyclin K-CDK12 complex	3	1	0.02	0.02438	1	gene-LOC115197659	cyclin-dependent kinase 12-like
CC	GO:0098982	GABA-ergic synapse	202	5	1.66	0.0259	1	gene-LOC115192738;gene-LOC115147822;gene-LOC115148532;gene-LOC115167319;gene-LOC115168230	metabotropic glutamate receptor 8-like;ERC protein 2-like;gamma-aminobutyric acid receptor subunit gamma-2-like;neuroplastin-like;plasma membrane calcium-transporting ATPase 3-like
CC	GO:0009897	external side of plasma membrane	696	11	5.7	0.02963	1	gene-LOC115193987;gene-LOC115197615;gene-LOC115207668;gene-LOC115199569;gene-LOC115202582;gene-LOC115208663;gene-LOC115147188;gene-LOC115162259;gene-LOC115165390;gene-LOC115165380;gene-LOC115168584	mitogen-activated protein kinase kinase kinase 5-like;integrin beta-3-like;B-cell receptor CD22-like;T-cell receptor gamma chain C region C7.5;toll-like receptor 8;integrin alpha-L-like;uncharacterized LOC115147188;major surface trophozoite antigen 11-like;tumor necrosis factor receptor superfamily member 14-like;tumor necrosis factor receptor superfamily member 14-like;scavenger receptor cystein…
CC	GO:0097228	sperm principal piece	33	2	0.27	0.0299	1	gene-LOC115196253;gene-LOC115179422	testis-specific gene 10 protein-like;testis-specific gene 10 protein-like
CC	GO:0005883	neurofilament	33	2	0.27	0.0299	1	gene-LOC115162474;gene-LOC115174683	disks large-associated protein 2-like;glial fibrillary acidic protein-like
CC	GO:0030904	retromer complex	33	2	0.27	0.0299	1	gene-LOC115205235;gene-LOC115150499	sorting nexin-12-like;sorting nexin-6-like
CC	GO:0001772	immunological synapse	82	3	0.67	0.03001	1	gene-LOC115196595;gene-LOC115208663;gene-LOC115167319	CD81 antigen-like;integrin alpha-L-like;neuroplastin-like
CC	GO:0031372	UBC13-MMS2 complex	4	1	0.03	0.03237	1	gene-LOC115152175	ubiquitin-conjugating enzyme E2 N
CC	GO:0035866	alphav-beta3 integrin-PKCalpha complex	4	1	0.03	0.03237	1	gene-LOC115197615	integrin beta-3-like
CC	GO:0034687	integrin alphaL-beta2 complex	4	1	0.03	0.03237	1	gene-LOC115208663	integrin alpha-L-like
CC	GO:0034679	integrin alpha9-beta1 complex	4	1	0.03	0.03237	1	gene-LOC115197615	integrin beta-3-like
CC	GO:0002079	inner acrosomal membrane	4	1	0.03	0.03237	1	gene-trip11	thyroid hormone receptor interactor 11
CC	GO:0043195	terminal bouton	155	4	1.27	0.03914	1	gene-LOC115171901;gene-LOC115199959;gene-LOC115208690;gene-LOC115154084	P2X purinoceptor 3-like;P2X purinoceptor 4-like;cholecystokinin-like;glutamate receptor ionotropic
CC	GO:1990131	Gtr1-Gtr2 GTPase complex	5	1	0.04	0.0403	1	gene-LOC115176944	ras-related GTP-binding protein C
CC	GO:0031428	box C/D snoRNP complex	5	1	0.04	0.0403	1	gene-nop56	NOP56 ribonucleoprotein
CC	GO:0071133	alpha9-beta1 integrin-ADAM8 complex	5	1	0.04	0.0403	1	gene-LOC115197615	integrin beta-3-like
CC	GO:0071942	XPC complex	5	1	0.04	0.0403	1	gene-xpc	XPC complex subunit
CC	GO:0001518	voltage-gated sodium channel complex	39	2	0.32	0.04064	1	gene-LOC115157561;gene-LOC115165452	sodium channel protein type 4 subunit alpha-like;sodium channel protein type 8 subunit alpha-like
CC	GO:0098686	hippocampal mossy fiber to CA3 synapse	97	3	0.79	0.04574	1	gene-LOC115171901;gene-LOC115154084;gene-LOC115180032	P2X purinoceptor 3-like;glutamate receptor ionotropic;synaptotagmin-1-like
CC	GO:0150034	distal axon	798	12	6.54	0.04747	1	gene-LOC115167594	serine/threonine-protein kinase BRSK2-like
CC	GO:0000214	tRNA-intron endonuclease complex	6	1	0.05	0.04817	1	gene-LOC115205193	polyribonucleotide 5'-hydroxyl-kinase Clp1
CC	GO:0070761	pre-snoRNP complex	6	1	0.05	0.04817	1	gene-nop56	NOP56 ribonucleoprotein
CC	GO:0002081	outer acrosomal membrane	6	1	0.05	0.04817	1	gene-trip11	thyroid hormone receptor interactor 11
CC	GO:0033268	node of Ranvier	43	2	0.35	0.04849	1	gene-LOC115157561;gene-LOC115165452	sodium channel protein type 4 subunit alpha-like;sodium channel protein type 8 subunit alpha-like
MF	GO:0001716	L-amino-acid oxidase activity	4	2	0.03	0.00045	1	gene-LOC115163246;gene-LOC115163247	L-amino-acid oxidase-like;L-amino-acid oxidase-like
MF	GO:0102567	phospholipase A2 activity (consuming 1,2...	50	4	0.44	0.00096	1	gene-LOC115168717;gene-LOC115168714;gene-LOC115192439;gene-LOC115199995	phospholipase A and acyltransferase 4-like;phospholipase A and acyltransferase 3-like;peroxiredoxin-6-like;acidic phospholipase A2 2-like
MF	GO:0102568	phospholipase A2 activity consuming 1,2-...	50	4	0.44	0.00096	1	gene-LOC115168717;gene-LOC115168714;gene-LOC115192439;gene-LOC115199995	phospholipase A and acyltransferase 4-like;phospholipase A and acyltransferase 3-like;peroxiredoxin-6-like;acidic phospholipase A2 2-like
MF	GO:0004623	phospholipase A2 activity	58	4	0.51	0.00168	1	gene-LOC115168717;gene-LOC115168714;gene-LOC115192439;gene-LOC115199995	phospholipase A and acyltransferase 4-like;phospholipase A and acyltransferase 3-like;peroxiredoxin-6-like;acidic phospholipase A2 2-like
MF	GO:0003876	AMP deaminase activity	10	2	0.09	0.00328	1	gene-ampd1;gene-LOC115168225	adenosine monophosphate deaminase 1;AMP deaminase 1-like
MF	GO:0004252	serine-type endopeptidase activity	249	7	2.18	0.00657	1	gene-LOC115195950;gene-LOC115196384;gene-LOC115195168;gene-LOC115196385;gene-furin;gene-LOC115166466;gene-LOC115173436	transmembrane protease serine 3-like;coagulation factor VII-like;coagulation factor X-like;vitamin K-dependent protein Z-like;furin;transmembrane protease serine 12-like;prolyl endopeptidase-like
MF	GO:0004931	extracellularly ATP-gated cation channel...	15	2	0.13	0.00743	1	gene-LOC115171901;gene-LOC115199959	P2X purinoceptor 3-like;P2X purinoceptor 4-like
MF	GO:0004339	glucan 1,4-alpha-glucosidase activity	1	1	0.01	0.00875	1	gene-LOC115206619	maltase-glucoamylase
MF	GO:0008482	sulfite oxidase activity	1	1	0.01	0.00875	1	gene-suox	sulfite oxidase
MF	GO:0062154	N6-mAMP deaminase activity	1	1	0.01	0.00875	1	gene-adal	adenosine deaminase like
MF	GO:0004616	phosphogluconate dehydrogenase (decarbox...	1	1	0.01	0.00875	1	gene-pgd	phosphogluconate dehydrogenase
MF	GO:0000404	heteroduplex DNA loop binding	1	1	0.01	0.00875	1	gene-xpc	XPC complex subunit
MF	GO:0031402	sodium ion binding	20	2	0.17	0.01306	1	gene-LOC115157561;gene-LOC115165452	sodium channel protein type 4 subunit alpha-like;sodium channel protein type 8 subunit alpha-like
MF	GO:0052739	phosphatidylserine 1-acylhydrolase activ...	21	2	0.18	0.01435	1	gene-LOC115168717;gene-LOC115168714	phospholipase A and acyltransferase 4-like;phospholipase A and acyltransferase 3-like
MF	GO:0099508	voltage-gated ion channel activity invol...	21	2	0.18	0.01435	1	gene-LOC115196578;gene-LOC115157561	potassium voltage-gated channel subfamily C member 1-like;sodium channel protein type 4 subunit alpha-like
MF	GO:0008970	phospholipase A1 activity	21	2	0.18	0.01435	1	gene-LOC115168717;gene-LOC115168714	phospholipase A and acyltransferase 4-like;phospholipase A and acyltransferase 3-like
MF	GO:0052740	1-acyl-2-lysophosphatidylserine acylhydr...	21	2	0.18	0.01435	1	gene-LOC115168717;gene-LOC115168714	phospholipase A and acyltransferase 4-like;phospholipase A and acyltransferase 3-like
MF	GO:0032036	myosin heavy chain binding	22	2	0.19	0.01569	1	gene-ampd1;gene-LOC115168225	adenosine monophosphate deaminase 1;AMP deaminase 1-like
MF	GO:0030627	pre-mRNA 5'-splice site binding	2	1	0.02	0.01742	1	gene-LOC115151036	U1 small nuclear ribonucleoprotein C-like
MF	GO:0051736	ATP-dependent polyribonucleotide 5'-hydr...	2	1	0.02	0.01742	1	gene-LOC115205193	polyribonucleotide 5'-hydroxyl-kinase Clp1
MF	GO:0106177	cyclic-GMP-AMP hydrolase activity	2	1	0.02	0.01742	1	gene-LOC115175006	ectonucleotide pyrophosphatase/phosphodiesterase family member 1-like
MF	GO:0008444	CDP-diacylglycerol-glycerol-3-phosphate ...	2	1	0.02	0.01742	1	gene-LOC115201648	CDP-diacylglycerol--glycerol-3-phosphate 3-phosphatidyltransferase
MF	GO:0051267	CP2 mannose-ethanolamine phosphotransfer...	2	1	0.02	0.01742	1	gene-LOC115204996	GPI ethanolamine phosphate transferase 2-like
MF	GO:0004610	phosphoacetylglucosamine mutase activity	2	1	0.02	0.01742	1	gene-LOC115174684	phosphoacetylglucosamine mutase-like
MF	GO:0008429	phosphatidylethanolamine binding	25	2	0.22	0.02003	1	gene-LOC115150497;gene-LOC115167855	uncharacterized LOC115150497;extended synaptotagmin-1-like
MF	GO:0005245	voltage-gated calcium channel activity	120	4	1.05	0.02137	1	gene-LOC115205302;gene-LOC115208238;gene-LOC115150944;gene-LOC115176186	voltage-dependent calcium channel gamma-5 subunit;voltage-dependent calcium channel subunit alpha-2/delta-2-like;voltage-dependent calcium channel subunit alpha-2/delta-2-like;voltage-dependent calcium channel gamma-7 subunit-like
MF	GO:0004103	choline kinase activity	3	1	0.03	0.02601	1	gene-LOC115196784	choline kinase alpha-like
MF	GO:0050290	sphingomyelin phosphodiesterase D activi...	3	1	0.03	0.02601	1	gene-LOC115159634	sphingomyelin phosphodiesterase 4-like
MF	GO:0032567	dGTP binding	3	1	0.03	0.02601	1	gene-LOC115170262	deoxynucleoside triphosphate triphosphohydrolase SAMHD1-like
MF	GO:0008832	dGTPase activity	3	1	0.03	0.02601	1	gene-LOC115170262	deoxynucleoside triphosphate triphosphohydrolase SAMHD1-like
MF	GO:0005524	ATP binding	3457	41	30.24	0.02758	1	gene-LOC115193987;gene-LOC115197605;gene-LOC115197659;gene-LOC115205322;gene-LOC115208128;gene-LOC115158457;gene-LOC115168703;gene-LOC115171901;gene-LOC115192244;gene-LOC115192529;gene-LOC115195947;gene-LOC115196258;gene-LOC115196784;gene-LOC115199959;gene-LOC115199975;gene-LOC115201316;gene-LOC115201648;gene-dnah17;gene-LOC115202843;gene-LOC115205193;gene-LOC115205900;gene-LOC115205914;gene-LOC1…	mitogen-activated protein kinase kinase kinase 5-like;serine/threonine-protein kinase tousled-like 2;cyclin-dependent kinase 12-like;protein kinase C alpha type-like;acyl-CoA synthetase family member 2;vesicle-fusing ATPase;N-terminal kinase-like protein;P2X purinoceptor 3-like;probable proline--tRNA ligase;serine/threonine-protein kinase PAK 2;pyridoxal kinase-like;probable phospholipid-transpor…
MF	GO:0005544	calcium-dependent phospholipid binding	131	4	1.15	0.02832	1	gene-LOC115150497;gene-LOC115167855;gene-sytl3;gene-LOC115180032	uncharacterized LOC115150497;extended synaptotagmin-1-like;synaptotagmin like 3;synaptotagmin-1-like
MF	GO:0004827	proline-tRNA ligase activity	4	1	0.03	0.03453	1	gene-LOC115192244	probable proline--tRNA ligase
MF	GO:0010855	adenylate cyclase inhibitor activity	4	1	0.03	0.03453	1	gene-LOC115199734	adhesion G-protein coupled receptor V1-like
MF	GO:0008478	pyridoxal kinase activity	4	1	0.03	0.03453	1	gene-LOC115195947	pyridoxal kinase-like
MF	GO:0030369	ICAM-3 receptor activity	4	1	0.03	0.03453	1	gene-LOC115208663	integrin alpha-L-like
MF	GO:0008073	ornithine decarboxylase inhibitor activi...	4	1	0.03	0.03453	1	gene-LOC115192620	ornithine decarboxylase antizyme 1-like
MF	GO:0003756	protein disulfide isomerase activity	35	2	0.31	0.03753	1	gene-LOC115197615;gene-LOC115208222	integrin beta-3-like;cysteine-rich with EGF-like domain protein 1
MF	GO:0030165	PDZ domain binding	216	5	1.89	0.04192	1	gene-LOC115158457;gene-LOC115199975;gene-LOC115156710;gene-LOC115168230;gene-LOC115176105	vesicle-fusing ATPase;citron Rho-interacting kinase-like;guanine nucleotide-binding protein G(I)/G(S)/G(O) subunit gamma-12-like;plasma membrane calcium-transporting ATPase 3-like;sodium/hydrogen exchanger 3-like
MF	GO:0003947	(N-acetylneuraminyl)-galactosylglucosylc...	5	1	0.04	0.04298	1	gene-LOC115207831	beta-1
MF	GO:0005052	peroxisome matrix targeting signal-1 bin...	5	1	0.04	0.04298	1	gene-LOC115156563	PEX5-related protein-like
MF	GO:0004422	hypoxanthine phosphoribosyltransferase a...	5	1	0.04	0.04298	1	gene-LOC115152106	hypoxanthine-guanine phosphoribosyltransferase-like
MF	GO:0031849	olfactory receptor binding	5	1	0.04	0.04298	1	gene-LOC115162265	receptor expression-enhancing protein 1-like
MF	GO:0061891	calcium ion sensor activity	5	1	0.04	0.04298	1	gene-LOC115180032	synaptotagmin-1-like
MF	GO:0052657	guanine phosphoribosyltransferase activi...	5	1	0.04	0.04298	1	gene-LOC115152106	hypoxanthine-guanine phosphoribosyltransferase-like

## Sheet: Table_S6
Table S6. Differentially methylated regions due to paternal life history (resident or anadromous), showing genomic positions of regions and genes associated with them.
chr	start	end	outlierCount	genes	geneNames	highIn
Chr_01	16718001	16719000	7	gene-LOC115172765	1-phosphatidylinositol 4	res
Chr_04	37083001	37084000	10	gene-LOC115192308	proteasome subunit alpha type-7-like	res
Chr_04	63292001	63293000	5	gene-LOC115192838	treslin-like	res
Chr_05	14212001	14213000	6	gene-LOC115193700;gene-LOC115193701	serine protease HTRA1A-like;pleckstrin homology domain-containing family A member 1-like	res
Chr_05	67188001	67189000	10	gene-LOC115194903	endonuclease domain-containing 1 protein-like	res
Chr_07	56722001	56723000	10	gene-LOC115196595;gene-LOC115196578	CD81 antigen-like;potassium voltage-gated channel subfamily C member 1-like	res
Chr_14	36928001	36929000	5	gene-LOC115207965	cyclin-dependent kinase 2-like	res
Chr_14	60194001	60195000	7	gene-LOC115208506;gene-LOC115208507	TNF receptor-associated factor 5-like;nuclear factor 7	res
Chr_19	53978001	53979000	5	gene-alg8;gene-ccdc90b	ALG8 alpha-1;coiled-coil domain containing 90B	res
Chr_22	24304001	24305000	12			res
Chr_22	28420001	28421000	15	gene-LOC115158526	E3 ubiquitin-protein ligase LNX-like	res
Chr_25	10171001	10172000	7	gene-LOC115161981;gene-LOC115161983;gene-LOC115161984	structural maintenance of chromosomes protein 6-like;visinin-like protein 1;sex comb on midleg-like protein 4	res
Chr_32	10054001	10055000	10	gene-LOC115171027;gene-LOC115171028	rap guanine nucleotide exchange factor-like 1;WAS/WASL-interacting protein family member 2-like	res
Chr_03	47367001	47368000	5	gene-LOC115176681	glycoprotein endo-alpha-1	ana
Chr_03	50342001	50343000	8	gene-iglon5	IgLON family member 5	ana
Chr_04	13080001	13081000	7	gene-LOC115191335;gene-LOC115191383;gene-LOC115191368	zinc finger protein 214-like;neurotrophin receptor-interacting factor homolog;oocyte zinc finger protein XlCOF22-like	ana
Chr_04	49423001	49424000	7	gene-LOC115192516;gene-LOC115193038	leucine-rich repeat-containing protein 7-like;proline-rich extensin-like protein EPR1	ana
Chr_05	10195001	10197000	6	gene-LOC115193639	forkhead box protein G1-like	ana
Chr_05	25192001	25193000	6	gene-LOC115193952	serine/threonine-protein kinase 32C-like	ana
Chr_05	39266001	39267000	10			ana
Chr_05	39337001	39339000	15	gene-LOC115194127	acidic mammalian chitinase-like	ana
Chr_05	40922001	40923000	6	gene-LOC115194152	neurexin-2-like	ana
Chr_08	32775001	32776000	5			ana
Chr_09	27861001	27862000	6			ana
Chr_12	18244001	18245000	7			ana
Chr_12	83421001	83422000	22	gene-LOC115202778	coagulation factor IX-like	ana
Chr_12	86480001	86481000	5	gene-LOC115204569;gene-LOC115202784	transcription elongation factor SPT6-like;ras-related protein Rab-34-like	ana
Chr_13	11892001	11893000	10	gene-LOC115205207	E3 ubiquitin-protein ligase RNF38-like	ana
Chr_14	71355001	71356000	7	gene-LOC115147268	centrosomal protein of 170 kDa-like	ana
Chr_18	51184001	51185000	6	gene-LOC115153487	ras-related protein Rab-37-like	ana
Chr_19	42057001	42060000	9	gene-LOC115154607;gene-LOC115155037	protocadherin gamma-C5-like;protocadherin beta-16-like	ana
Chr_20	8177001	8178000	7	gene-LOC115155507	heparan-sulfate 6-O-sulfotransferase 3-B-like	ana
Chr_22	15788001	15789000	5			ana
Chr_23	3423001	3424000	8	gene-LOC115159100;gene-LOC115159101	dymeclin-like;alpha-adducin-like	ana
Chr_23	49103001	49104000	7	gene-LOC115159835;gene-LOC115160185	repetitive proline-rich cell wall protein 1-like;polypyrimidine tract-binding protein 3-like	ana
Chr_28	2858001	2859000	6	gene-LOC115165274	transcription factor E3-like	ana
Chr_28	18203001	18204000	13			ana
Chr_29	1786001	1787000	5	gene-LOC115167416	multiple epidermal growth factor-like domains protein 11	ana
Chr_30	4946001	4947000	5	gene-LOC115168976	histone-lysine N-methyltransferase PRDM16-like	ana
Chr_33	4611001	4612000	7			ana
Chr_36	9687001	9688000	9	gene-LOC115175363;gene-LOC115175364	interleukin-6;mitochondrial import receptor subunit TOM7 homolog	ana
Chr_36	20630001	20631000	5	gene-LOC115175615;gene-LOC115175616	zinc finger protein 40-like;endothelin-1-like	ana
Chr_36	33067001	33068000	5	gene-LOC115175936	poliovirus receptor-like	ana
Chr_36	35614001	35615000	5			ana
Chr_37	33054001	33055000	5	gene-LOC115177410;gene-LOC115177411	WD repeat-containing protein 26-like;adenylate cyclase type 3-like	ana
Chr_38	30063001	30064000	7	gene-LOC115177640;gene-LOC115177644	zinc finger protein 345-like;zinc finger protein 345-like	ana

## Sheet: Table_S7
Table S7. Results of GO (gene ontology) term enrichment analysis of genes associated with differentially methylated regions (DMRs) due to paternal life history (resident or anadromous).
#@ Number of genes: 42392
#@ Number of genes with GO IDs: 39355
#@ Number of genes for test: 54
categ	GO.ID	Term	Annotated	Significant	Expected	weightFisher	p.adj	genes	geneNames
BP	GO:0010193	response to ozone	2	1	0	0.0026	1	gene-LOC115175616	endothelin-1-like
BP	GO:0043128	positive regulation of 1-phosphatidylino...	2	1	0	0.0026	1	gene-LOC115196595	CD81 antigen-like
BP	GO:1902615	immune response involved in response to ...	2	1	0	0.0026	1	gene-LOC115175363	interleukin-6
BP	GO:0060370	susceptibility to T cell mediated cytoto...	3	1	0	0.0039	1	gene-LOC115175936	poliovirus receptor-like
BP	GO:0031583	phospholipase D-activating G protein-cou...	4	1	0.01	0.0052	1	gene-LOC115175616	endothelin-1-like
BP	GO:0070101	positive regulation of chemokine-mediate...	4	1	0.01	0.0052	1	gene-LOC115175616	endothelin-1-like
BP	GO:0043179	rhythmic excitation	4	1	0.01	0.0052	1	gene-LOC115175616	endothelin-1-like
BP	GO:0035783	CD4-positive, alpha-beta T cell costimul...	4	1	0.01	0.0052	1	gene-LOC115196595	CD81 antigen-like
BP	GO:1903393	positive regulation of adherens junction...	4	1	0.01	0.0052	1	gene-LOC115159101	alpha-adducin-like
BP	GO:0042313	protein kinase C deactivation	4	1	0.01	0.0052	1	gene-LOC115175616	endothelin-1-like
BP	GO:0030185	nitric oxide transport	5	1	0.01	0.0065	1	gene-LOC115175616	endothelin-1-like
BP	GO:0044245	polysaccharide digestion	6	1	0.01	0.0078	1	gene-LOC115194127	acidic mammalian chitinase-like
BP	GO:1905171	positive regulation of protein localizat...	6	1	0.01	0.0078	1	gene-LOC115202784	ras-related protein Rab-34-like
BP	GO:2001190	positive regulation of T cell activation...	6	1	0.01	0.0078	1	gene-LOC115196595	CD81 antigen-like
BP	GO:0021852	pyramidal neuron migration	6	1	0.01	0.0078	1	gene-LOC115193639	forkhead box protein G1-like
BP	GO:0034696	response to prostaglandin F	7	1	0.01	0.0091	1	gene-LOC115175616	endothelin-1-like
BP	GO:0042271	susceptibility to natural killer cell me...	7	1	0.01	0.0091	1	gene-LOC115175936	poliovirus receptor-like
BP	GO:0097116	gephyrin clustering involved in postsyna...	7	1	0.01	0.0091	1	gene-LOC115194152	neurexin-2-like
BP	GO:0097118	neuroligin clustering involved in postsy...	8	1	0.01	0.0104	1	gene-LOC115194152	neurexin-2-like
BP	GO:0051771	negative regulation of nitric-oxide synt...	8	1	0.01	0.0104	1	gene-LOC115175616	endothelin-1-like
BP	GO:1903142	positive regulation of establishment of ...	9	1	0.01	0.0117	1	gene-LOC115159101	alpha-adducin-like
BP	GO:0033141	positive regulation of peptidyl-serine p...	9	1	0.01	0.0117	1	gene-LOC115175363	interleukin-6
BP	GO:0060585	positive regulation of prostaglandin-end...	9	1	0.01	0.0117	1	gene-LOC115175616	endothelin-1-like
BP	GO:0002860	positive regulation of natural killer ce...	9	1	0.01	0.0117	1	gene-LOC115175936	poliovirus receptor-like
BP	GO:0061086	negative regulation of histone H3-K27 me...	9	1	0.01	0.0117	1	gene-LOC115204569	transcription elongation factor SPT6-like
BP	GO:0033314	mitotic DNA replication checkpoint	9	1	0.01	0.0117	1	gene-LOC115192838	treslin-like
BP	GO:0050861	positive regulation of B cell receptor s...	10	1	0.01	0.013	1	gene-LOC115196595	CD81 antigen-like
BP	GO:0061332	Malpighian tubule bud morphogenesis	10	1	0.01	0.013	1	gene-LOC115191335	zinc finger protein 214-like
BP	GO:0061051	positive regulation of cell growth invol...	10	1	0.01	0.013	1	gene-LOC115175616	endothelin-1-like
BP	GO:0007354	zygotic determination of anterior/poster...	11	1	0.01	0.0142	1	gene-LOC115191335	zinc finger protein 214-like
BP	GO:0098779	positive regulation of mitophagy in resp...	11	1	0.01	0.0142	1	gene-LOC115175364	mitochondrial import receptor subunit TOM7 homolog
BP	GO:0007400	neuroblast fate determination	11	1	0.01	0.0142	1	gene-LOC115191335	zinc finger protein 214-like
BP	GO:0006032	chitin catabolic process	11	1	0.01	0.0142	1	gene-LOC115194127	acidic mammalian chitinase-like
BP	GO:2000563	positive regulation of CD4-positive, alp...	11	1	0.01	0.0142	1	gene-LOC115196595	CD81 antigen-like
BP	GO:0071389	cellular response to mineralocorticoid s...	11	1	0.01	0.0142	1	gene-LOC115175616	endothelin-1-like
BP	GO:0003100	regulation of systemic arterial blood pr...	11	1	0.01	0.0142	1	gene-LOC115175616	endothelin-1-like
BP	GO:0033327	Leydig cell differentiation	11	1	0.01	0.0142	1	gene-LOC115193701	pleckstrin homology domain-containing family A member 1-like
BP	GO:0060137	maternal process involved in parturition	11	1	0.01	0.0142	1	gene-LOC115175616	endothelin-1-like
BP	GO:0014823	response to activity	142	2	0.19	0.0148	1	gene-LOC115175363;gene-LOC115175616	interleukin-6;endothelin-1-like
BP	GO:0061517	macrophage proliferation	12	1	0.02	0.0155	1	gene-LOC115175363	interleukin-6
BP	GO:0014826	vein smooth muscle contraction	12	1	0.02	0.0155	1	gene-LOC115175616	endothelin-1-like
BP	GO:0035206	regulation of hemocyte proliferation	12	1	0.02	0.0155	1	gene-LOC115191335	zinc finger protein 214-like
BP	GO:0008355	olfactory learning	13	1	0.02	0.0168	1	gene-LOC115177411	adenylate cyclase type 3-like
BP	GO:0072675	osteoclast fusion	13	1	0.02	0.0168	1	gene-LOC115196595	CD81 antigen-like
BP	GO:0042297	vocal learning	14	1	0.02	0.0181	1	gene-LOC115194152	neurexin-2-like
BP	GO:0021759	globus pallidus development	14	1	0.02	0.0181	1	gene-LOC115196578	potassium voltage-gated channel subfamily C member 1-like
BP	GO:0071277	cellular response to calcium ion	161	2	0.21	0.0188	1	gene-LOC115159101;gene-LOC115175616	alpha-adducin-like;endothelin-1-like
BP	GO:0007156	homophilic cell adhesion via plasma memb...	436	3	0.57	0.0192	1	gene-LOC115154607;gene-LOC115155037;gene-LOC115175936	protocadherin gamma-C5-like;protocadherin beta-16-like;poliovirus receptor-like
BP	GO:0034392	negative regulation of smooth muscle cel...	15	1	0.02	0.0194	1	gene-LOC115175616	endothelin-1-like
BP	GO:0090385	phagosome-lysosome fusion	15	1	0.02	0.0194	1	gene-LOC115202784	ras-related protein Rab-34-like
BP	GO:0070827	chromatin maintenance	15	1	0.02	0.0194	1	gene-LOC115204569	transcription elongation factor SPT6-like
BP	GO:0014905	myoblast fusion involved in skeletal mus...	16	1	0.02	0.0207	1	gene-LOC115196595	CD81 antigen-like
BP	GO:0032308	positive regulation of prostaglandin sec...	16	1	0.02	0.0207	1	gene-LOC115175616	endothelin-1-like
BP	GO:0072540	T-helper 17 cell lineage commitment	16	1	0.02	0.0207	1	gene-LOC115175363	interleukin-6
BP	GO:0086100	endothelin receptor signaling pathway	17	1	0.02	0.0219	1	gene-LOC115175616	endothelin-1-like
BP	GO:0048749	compound eye development	17	1	0.02	0.0219	1	gene-LOC115191335	zinc finger protein 214-like
BP	GO:0016199	axon midline choice point recognition	17	1	0.02	0.0219	1	gene-LOC115193639	forkhead box protein G1-like
BP	GO:0042045	epithelial fluid transport	18	1	0.02	0.0232	1	gene-LOC115175616	endothelin-1-like
BP	GO:0042474	middle ear morphogenesis	19	1	0.02	0.0245	1	gene-LOC115175616	endothelin-1-like
BP	GO:1903911	positive regulation of receptor clusteri...	19	1	0.02	0.0245	1	gene-LOC115196595	CD81 antigen-like
BP	GO:0014824	artery smooth muscle contraction	19	1	0.02	0.0245	1	gene-LOC115175616	endothelin-1-like
BP	GO:1900426	positive regulation of defense response ...	19	1	0.02	0.0245	1	gene-LOC115202784	ras-related protein Rab-34-like
BP	GO:0035815	positive regulation of renal sodium excr...	19	1	0.02	0.0245	1	gene-LOC115175616	endothelin-1-like
BP	GO:0006488	dolichol-linked oligosaccharide biosynth...	19	1	0.02	0.0245	1	gene-alg8	ALG8 alpha-1
BP	GO:0001821	histamine secretion	20	1	0.03	0.0258	1	gene-LOC115175616	endothelin-1-like
BP	GO:0097119	postsynaptic density protein 95 clusteri...	20	1	0.03	0.0258	1	gene-LOC115194152	neurexin-2-like
BP	GO:0071347	cellular response to interleukin-1	195	2	0.25	0.0268	1	gene-LOC115175363;gene-LOC115175616	interleukin-6;endothelin-1-like
BP	GO:0042789	mRNA transcription by RNA polymerase II	21	1	0.03	0.027	1	gene-LOC115204569	transcription elongation factor SPT6-like
BP	GO:0000722	telomere maintenance via recombination	21	1	0.03	0.027	1	gene-LOC115161981	structural maintenance of chromosomes protein 6-like
BP	GO:0030174	regulation of DNA-dependent DNA replicat...	21	1	0.03	0.027	1	gene-LOC115192838	treslin-like
BP	GO:0042482	positive regulation of odontogenesis	22	1	0.03	0.0283	1	gene-LOC115175616	endothelin-1-like
BP	GO:0060298	positive regulation of sarcomere organiz...	22	1	0.03	0.0283	1	gene-LOC115175616	endothelin-1-like
BP	GO:0009642	response to light intensity	22	1	0.03	0.0283	1	gene-LOC115196578	potassium voltage-gated channel subfamily C member 1-like
BP	GO:0070092	regulation of glucagon secretion	22	1	0.03	0.0283	1	gene-LOC115175363	interleukin-6
BP	GO:0045793	positive regulation of cell size	22	1	0.03	0.0283	1	gene-LOC115175616	endothelin-1-like
BP	GO:0015015	heparan sulfate proteoglycan biosyntheti...	22	1	0.03	0.0283	1	gene-LOC115155507	heparan-sulfate 6-O-sulfotransferase 3-B-like
BP	GO:0030853	negative regulation of granulocyte diffe...	23	1	0.03	0.0296	1	gene-LOC115168976	histone-lysine N-methyltransferase PRDM16-like
BP	GO:0034238	macrophage fusion	23	1	0.03	0.0296	1	gene-LOC115196595	CD81 antigen-like
BP	GO:0007193	adenylate cyclase-inhibiting G protein-c...	206	2	0.27	0.0297	1	gene-LOC115175616;gene-LOC115177411	endothelin-1-like;adenylate cyclase type 3-like
BP	GO:2000553	positive regulation of T-helper 2 cell c...	24	1	0.03	0.0308	1	gene-LOC115196595	CD81 antigen-like
BP	GO:0070863	positive regulation of protein exit from...	24	1	0.03	0.0308	1	gene-LOC115196595	CD81 antigen-like
BP	GO:0002863	positive regulation of inflammatory resp...	24	1	0.03	0.0308	1	gene-LOC115196595	CD81 antigen-like
BP	GO:0046888	negative regulation of hormone secretion	106	2	0.14	0.0315	1	gene-LOC115175616	endothelin-1-like
BP	GO:0023019	signal transduction involved in regulati...	25	1	0.03	0.0321	1	gene-LOC115208506	TNF receptor-associated factor 5-like
BP	GO:0035290	trunk segmentation	25	1	0.03	0.0321	1	gene-LOC115191335	zinc finger protein 214-like
BP	GO:0006171	cAMP biosynthetic process	25	1	0.03	0.0321	1	gene-LOC115177411	adenylate cyclase type 3-like
BP	GO:0071356	cellular response to tumor necrosis fact...	422	3	0.55	0.0333	1	gene-LOC115192516;gene-LOC115175616	leucine-rich repeat-containing protein 7-like;endothelin-1-like
BP	GO:0050862	positive regulation of T cell receptor s...	27	1	0.04	0.0346	1	gene-LOC115196595	CD81 antigen-like
BP	GO:0097400	interleukin-17-mediated signaling pathwa...	27	1	0.04	0.0346	1	gene-LOC115208506	TNF receptor-associated factor 5-like
BP	GO:0035810	positive regulation of urine volume	27	1	0.04	0.0346	1	gene-LOC115175616	endothelin-1-like
BP	GO:0008209	androgen metabolic process	27	1	0.04	0.0346	1	gene-LOC115193701	pleckstrin homology domain-containing family A member 1-like
BP	GO:0020027	hemoglobin metabolic process	27	1	0.04	0.0346	1	gene-LOC115159101	alpha-adducin-like
BP	GO:1904322	cellular response to forskolin	28	1	0.04	0.0359	1	gene-LOC115177411	adenylate cyclase type 3-like
BP	GO:0048664	neuron fate determination	28	1	0.04	0.0359	1	gene-LOC115193639	forkhead box protein G1-like
BP	GO:1903955	positive regulation of protein targeting...	28	1	0.04	0.0359	1	gene-LOC115175364	mitochondrial import receptor subunit TOM7 homolog
BP	GO:0001553	luteinization	28	1	0.04	0.0359	1	gene-LOC115193701	pleckstrin homology domain-containing family A member 1-like
BP	GO:0002052	positive regulation of neuroblast prolif...	28	1	0.04	0.0359	1	gene-LOC115193639	forkhead box protein G1-like
BP	GO:0030072	peptide hormone secretion	521	3	0.68	0.036	1	gene-LOC115175616	endothelin-1-like
BP	GO:0042976	activation of Janus kinase activity	29	1	0.04	0.0371	1	gene-LOC115175363	interleukin-6
BP	GO:0010996	response to auditory stimulus	47	2	0.06	0.0376	1	gene-LOC115196578	potassium voltage-gated channel subfamily C member 1-like
BP	GO:0034199	activation of protein kinase A activity	31	1	0.04	0.0397	1	gene-LOC115177411	adenylate cyclase type 3-like
BP	GO:1902074	response to salt	32	1	0.04	0.0409	1	gene-LOC115175616	endothelin-1-like
BP	GO:0044321	response to leptin	32	1	0.04	0.0409	1	gene-LOC115175616	endothelin-1-like
BP	GO:0043249	erythrocyte maturation	32	1	0.04	0.0409	1	gene-LOC115160185	polypyrimidine tract-binding protein 3-like
BP	GO:0035864	response to potassium ion	33	1	0.04	0.0422	1	gene-LOC115196578	potassium voltage-gated channel subfamily C member 1-like
BP	GO:0032968	positive regulation of transcription elo...	34	1	0.04	0.0434	1	gene-LOC115204569	transcription elongation factor SPT6-like
BP	GO:0018279	protein N-linked glycosylation via aspar...	34	1	0.04	0.0434	1	gene-alg8	ALG8 alpha-1
BP	GO:0030150	protein import into mitochondrial matrix	35	1	0.05	0.0447	1	gene-LOC115175364	mitochondrial import receptor subunit TOM7 homolog
BP	GO:0071774	response to fibroblast growth factor	312	2	0.41	0.0453	1	gene-LOC115196578	potassium voltage-gated channel subfamily C member 1-like
BP	GO:0090336	positive regulation of brown fat cell di...	36	1	0.05	0.0459	1	gene-LOC115165274	transcription factor E3-like
BP	GO:0071377	cellular response to glucagon stimulus	37	1	0.05	0.0471	1	gene-LOC115177411	adenylate cyclase type 3-like
BP	GO:0071625	vocalization behavior	37	1	0.05	0.0471	1	gene-LOC115194152	neurexin-2-like
BP	GO:1903818	positive regulation of voltage-gated pot...	38	1	0.05	0.0484	1	gene-LOC115196578	potassium voltage-gated channel subfamily C member 1-like
CC	GO:0048237	rough endoplasmic reticulum lumen	3	1	0	0.0041	1	gene-LOC115175616	endothelin-1-like
CC	GO:0030915	Smc5-Smc6 complex	9	1	0.01	0.0123	1	gene-LOC115161981	structural maintenance of chromosomes protein 6-like
CC	GO:0033093	Weibel-Palade body	11	1	0.02	0.015	1	gene-LOC115175616	endothelin-1-like
CC	GO:0008290	F-actin capping protein complex	11	1	0.02	0.015	1	gene-LOC115159101	alpha-adducin-like
CC	GO:0120103	centriolar subdistal appendage	16	1	0.02	0.0217	1	gene-LOC115147268	centrosomal protein of 170 kDa-like
CC	GO:0005742	mitochondrial outer membrane translocase...	19	1	0.03	0.0257	1	gene-LOC115175364	mitochondrial import receptor subunit TOM7 homolog
CC	GO:0097197	tetraspanin-enriched microdomain	19	1	0.03	0.0257	1	gene-LOC115196595	CD81 antigen-like
CC	GO:0019773	proteasome core complex, alpha-subunit c...	24	1	0.03	0.0324	1	gene-LOC115192308	proteasome subunit alpha type-7-like
CC	GO:0035631	CD40 receptor complex	30	1	0.04	0.0403	1	gene-LOC115208506	TNF receptor-associated factor 5-like
CC	GO:0035327	transcriptionally active chromatin	33	1	0.05	0.0443	1	gene-LOC115204569	transcription elongation factor SPT6-like
CC	GO:0005618	cell wall	35	1	0.05	0.0469	1	gene-LOC115159835	repetitive proline-rich cell wall protein 1-like
CC	GO:0016323	basolateral plasma membrane	599	3	0.82	0.0489	1	gene-LOC115192516;gene-LOC115196595;gene-LOC115167416	leucine-rich repeat-containing protein 7-like;CD81 antigen-like;multiple epidermal growth factor-like domains protein 11
MF	GO:0042283	dolichyl pyrophosphate Glc1Man9GlcNAc2 a...	1	1	0	0.0014	1	gene-alg8	ALG8 alpha-1
MF	GO:0031707	endothelin A receptor binding	4	1	0.01	0.0055	1	gene-LOC115175616	endothelin-1-like
MF	GO:0000033	alpha-1,3-mannosyltransferase activity	5	1	0.01	0.0069	1	gene-alg8	ALG8 alpha-1
MF	GO:0031708	endothelin B receptor binding	8	1	0.01	0.011	1	gene-LOC115175616	endothelin-1-like
MF	GO:0097109	neuroligin family protein binding	8	1	0.01	0.011	1	gene-LOC115194152	neurexin-2-like
MF	GO:0017095	heparan sulfate 6-O-sulfotransferase act...	10	1	0.01	0.0137	1	gene-LOC115155507	heparan-sulfate 6-O-sulfotransferase 3-B-like
MF	GO:0005199	structural constituent of cell wall	10	1	0.01	0.0137	1	gene-LOC115159835	repetitive proline-rich cell wall protein 1-like
MF	GO:0004568	chitinase activity	11	1	0.02	0.0151	1	gene-LOC115194127	acidic mammalian chitinase-like
MF	GO:0005138	interleukin-6 receptor binding	11	1	0.02	0.0151	1	gene-LOC115175363	interleukin-6
MF	GO:0050656	3'-phosphoadenosine 5'-phosphosulfate bi...	14	1	0.02	0.0191	1	gene-LOC115155507	heparan-sulfate 6-O-sulfotransferase 3-B-like
MF	GO:0042608	T cell receptor binding	15	1	0.02	0.0205	1	gene-LOC115159101	alpha-adducin-like
MF	GO:0099508	voltage-gated ion channel activity invol...	21	1	0.03	0.0285	1	gene-LOC115196578	potassium voltage-gated channel subfamily C member 1-like
MF	GO:0004016	adenylate cyclase activity	25	1	0.03	0.0339	1	gene-LOC115177411	adenylate cyclase type 3-like
MF	GO:0030165	PDZ domain binding	216	2	0.3	0.0358	1	gene-LOC115193701;gene-LOC115158526	pleckstrin homology domain-containing family A member 1-like;E3 ubiquitin-protein ligase LNX-like
MF	GO:0046974	histone methyltransferase activity (H3-K...	27	1	0.04	0.0366	1	gene-LOC115168976	histone-lysine N-methyltransferase PRDM16-like
MF	GO:0004559	alpha-mannosidase activity	30	1	0.04	0.0405	1	gene-LOC115176681	glycoprotein endo-alpha-1
MF	GO:0031996	thioesterase binding	31	1	0.04	0.0419	1	gene-LOC115208506	TNF receptor-associated factor 5-like
MF	GO:0004252	serine-type endopeptidase activity	249	2	0.34	0.0463	1	gene-LOC115193700;gene-LOC115202778	serine protease HTRA1A-like;coagulation factor IX-like
